# Supplementary material for: Proteomic informed by transcriptomic for salivary glands components of the camel tick Hyalomma dromedarii
Source: BMC Genomics. 2019 Aug 27;20:675. doi: 10.1186/s12864-019-6042-1 (PMC6712667; doi:10.1186/s12864-019-6042-1)
Supplement: Supplementary file 1 — Table S1. Classification of proteins identified in the salivary glands of Hyalomma dromedarii females. (XLSX 98 kb) [file 12864_2019_6042_MOESM1_ESM.xlsx]

## Sheet: All female proteins
Accession	-10lgP	Coverage (%)	#Peptides	#Unique	Avg. Mass	Description	Class
c309640_g2_i2|m.213442	347.15	55	98	5	219160	NR: vitellogenin-2 precursor [Dermacentor variabilis]; PFAM: Lipoprotein; PFAM: Lipoprotein; PFAM: Domain; PFAM: von	T
c309640_g2_i3|m.213446	344.14	54	93	1	214183	NR: vitellogenin-2 precursor [Dermacentor variabilis]; PFAM: Lipoprotein; PFAM: Lipoprotein; PFAM: Domain; PFAM: von	T
c301579_g1_i3|m.153213	340.42	50	92	68	209724	NR: vitellogenin [Dermacentor variabilis]; PFAM: Lipoprotein; PFAM: Lipoprotein; PFAM: von; PFAM: Domain	T
tr|A0A131YWP6|A0A131YWP6_RHIAP	272.73	18	37	2	216329	Vitellogenin 3 OS=Rhipicephalus appendiculatus PE=4 SV=1	T
tr|A0A131Z6U4|A0A131Z6U4_RHIAP	257.67	33	51	1	224919	Myosin heavy chain 6/7 (Fragment) OS=Rhipicephalus appendiculatus PE=3 SV=1	H
tr|A0A034WTV5|A0A034WTV5_RHIMP	247.88	12	24	1	201578	Vitellogenin 1 OS=Rhipicephalus microplus PE=4 SV=1	T
tr|A0A1E1X279|A0A1E1X279_9ACAR	239.06	27	43	0	222264	Putative myosin class i heavy chain OS=Amblyomma aureolatum PE=2 SV=1	H
tr|A0A023FIL9|A0A023FIL9_9ACAR	239.03	73	23	1	41794	Putative actin OS=Amblyomma cajennense PE=2 SV=1	H
tr|G3MLM7|G3MLM7_9ACAR	239.03	73	23	1	41794	Uncharacterized protein OS=Amblyomma maculatum PE=2 SV=1	U
tr|A0A023FZB7|A0A023FZB7_9ACAR	239.03	73	23	1	41794	Putative actin OS=Amblyomma parvum PE=2 SV=1	H
tr|A0A131XI67|A0A131XI67_9ACAR	239.03	73	23	1	41780	Putative actin-2 OS=Hyalomma excavatum PE=2 SV=1	H
tr|A0A023GJF8|A0A023GJF8_9ACAR	239.03	73	23	1	41794	Putative actin OS=Amblyomma triste PE=2 SV=1	H
tr|Q6QD58|Q6QD58_ORNMO	239.03	73	23	1	41794	Actin OS=Ornithodoros moubata PE=2 SV=1	H
tr|Q6X4V4|Q6X4V4_RHIMP	238.02	74	24	0	41824	Actin OS=Rhipicephalus microplus PE=2 SV=1	H
tr|A0A097CK67|A0A097CK67_HAEFA	238.02	74	24	0	41824	Actin OS=Haemaphysalis flava PE=2 SV=1	H
tr|Q6X4W3|Q6X4W3_HAELO	235.01	74	24	1	41825	Actin OS=Haemaphysalis longicornis GN=Act1 PE=2 SV=1	H
tr|L7M721|L7M721_9ACAR	234.28	19	28	2	177721	Putative lipoprotein amino terminal region OS=Rhipicephalus pulchellus PE=2 SV=1	H
tr|T1K0X9|T1K0X9_TETUR	205.95	56	18	1	41856	Uncharacterized protein OS=Tetranychus urticae PE=3 SV=1	U
tr|A0A0D3QJ45|A0A0D3QJ45_PANCT	205.95	56	18	1	41856	Actin OS=Panonychus citri PE=2 SV=1	H
tr|A0A034WZ42|A0A034WZ42_RHIMP	203.67	13	20	0	146731	Hemelipoprotein HeLp (Fragment) OS=Rhipicephalus microplus PE=4 SV=1	T
tr|A8WAA7|A8WAA7_DERVA	192.22	9	21	2	212712	Vitellogenin-2 OS=Dermacentor variabilis GN=Vg-2 PE=2 SV=2	T
c311316_g1_i1|m.228795	192.15	30	23	0	132496	NR: Filamin-A, partial [Stegodyphus mimosarum]; PFAM: Filamin/ABP280; PFAM: Filamin/ABP280; PFAM: Filamin/ABP280; PFAM: Filamin/ABP280; PFAM: Filamin/ABP280; PFAM: Filamin/ABP280; PFAM: Filamin/ABP280; PFAM: Filamin/ABP280; PFAM: F...	H
c295996_g1_i2|m.123386	188.97	43	20	16	65042	NR: heat shock 70 kDa protein [Haemaphysalis flava]; PFAM: Hsp70; PFAM: MreB/Mbl	H
c277369_g1_i1|m.65088	184.57	30	11	11	45028	NR: yolk cathepsin [Rhipicephalus microplus]; PFAM: Eukaryotic; PFAM: Xylanase	S
tr|A0A131YWH0|A0A131YWH0_RHIAP	183.12	17	17	0	165426	Tick thioester protein OS=Rhipicephalus appendiculatus PE=4 SV=1	S
c288627_g1_i2|m.93079	182.12	64	15	1	39479	NR: TPA: TPA_exp: fructose 1,6-bisphosphate aldolase [Amblyomma variegatum]; PFAM: Fructose-bisphosphate	H
tr|A0A023G0E1|A0A023G0E1_9ACAR	181.83	7	13	0	177460	Putative vitellogenin-2 OS=Amblyomma parvum PE=2 SV=1	T
tr|A0A131Z8W2|A0A131Z8W2_RHIAP	180.23	20	17	0	147298	Tick thioester protein (Fragment) OS=Rhipicephalus appendiculatus PE=4 SV=1	S
c289194_g1_i2|m.94915	177.51	45	14	14	44724	NR: aspartic protease [Haemaphysalis longicornis]; PFAM: Eukaryotic; PFAM: Xylanase	S
tr|A0A131XR23|A0A131XR23_9ACAR	172.31	45	15	14	47544	Putative enolase (Fragment) OS=Hyalomma excavatum PE=2 SV=1	S
tr|A0A131YP40|A0A131YP40_RHIAP	172.03	44	12	3	49986	Tubulin alpha chain OS=Rhipicephalus appendiculatus PE=3 SV=1	H
tr|A0A131XLQ1|A0A131XLQ1_9ACAR	172.03	44	12	3	49986	Tubulin alpha chain OS=Hyalomma excavatum PE=2 SV=1	H
tr|A0A023GKX1|A0A023GKX1_9ACAR	172.03	41	12	3	53700	Tubulin alpha chain (Fragment) OS=Amblyomma triste PE=2 SV=1	H
c308600_g1_i2|m.204010	168.37	37	17	7	84038	NR: alpha-2-macroglobiln splicing variant 1 precursor [Ixodes ricinus]; PFAM: A-macroglobulin; PFAM: Alpha-2-macroglobulin; PFAM: A-macroglobulin; PFAM: Alpha-macro-globulin	S
c308600_g1_i4|m.204014	168.37	34	17	7	90692	NR: alpha-2-macroglobiln splicing variant 1 precursor [Ixodes ricinus]; PFAM: A-macroglobulin; PFAM: Alpha-2-macroglobulin; PFAM: A-macroglobulin; PFAM: Alpha-macro-globulin	S
tr|A0A131XHL2|A0A131XHL2_9ACAR	158.4	31	11	11	65411	Putative aicar transformylase/imp cyclohydrolase/methylglyoxal synthase (Fragment) OS=Hyalomma excavatum PE=2 SV=1	H
c304657_g1_i1|m.172936	155.36	31	10	2	55294	NR: alpha-2-macroglobiln splicing variant 1 precursor [Ixodes ricinus]; PFAM: MG2	S
c304657_g1_i2|m.172938	155.36	20	10	2	84906	NR: alpha-2-macroglobiln splicing variant 1 precursor [Ixodes ricinus]; PFAM: Alpha-2-macroglobulin; PFAM: MG2	S
c304657_g1_i4|m.172945	155.36	20	10	2	85037	NR: alpha-2-macroglobiln splicing variant 1 precursor [Ixodes ricinus]; PFAM: Alpha-2-macroglobulin; PFAM: MG2	S
c304657_g1_i6|m.172950	155.36	19	10	2	88882	NR: alpha-2-macroglobiln splicing variant 1 precursor [Ixodes ricinus]; PFAM: Alpha-2-macroglobulin; PFAM: MG2	S
c310765_g1_i1|m.224191	153.69	7	12	8	305848	NR: Vitellogenin-B [Haemaphysalis longicornis]; PFAM: Domain; PFAM: von; PFAM: Lipoprotein; PFAM: Domain	T
tr|G3MKF8|G3MKF8_9ACAR	153.46	49	13	1	49838	Tubulin beta chain OS=Amblyomma maculatum PE=2 SV=1	H
tr|A0A023FK66|A0A023FK66_9ACAR	153.46	49	13	1	49838	Tubulin beta chain OS=Amblyomma cajennense PE=2 SV=1	H
tr|A0A023GK59|A0A023GK59_9ACAR	153.46	49	13	1	49838	Tubulin beta chain OS=Amblyomma triste PE=2 SV=1	H
tr|A0A131XPI7|A0A131XPI7_9ACAR	153.46	49	13	1	49838	Tubulin beta chain OS=Hyalomma excavatum PE=2 SV=1	H
tr|A0A1E1XCR6|A0A1E1XCR6_9ACAR	153.46	49	13	1	49824	Tubulin beta chain OS=Amblyomma aureolatum PE=2 SV=1	H
tr|A0A0K8RCY6|A0A0K8RCY6_IXORI	151.57	54	13	1	45083	Tubulin beta chain OS=Ixodes ricinus PE=2 SV=1	H
tr|A0A0K8RBZ1|A0A0K8RBZ1_IXORI	151.57	49	13	1	49857	Tubulin beta chain OS=Ixodes ricinus PE=2 SV=1	H
tr|V5I1W5|V5I1W5_IXORI	151.57	49	13	1	50011	Tubulin beta chain OS=Ixodes ricinus PE=2 SV=1	H
tr|A0A131XWH3|A0A131XWH3_IXORI	151.57	49	13	1	50043	Tubulin beta chain OS=Ixodes ricinus PE=2 SV=1	H
gi|215493873	151.57	46	13	1	53601	NR: beta tubulin [Ixodes scapularis] >gi|215493873|gb|EEC03514.1| beta tubulin [Ixodes scapularis] >gi|338796821|dbj|BAK41866.1| beta-tubulin [Haemaphysalis longicornis]; PFAM: Tubulin/FtsZ; PFAM: Tubulin; PFAM: Misato	H
tr|A0A023GP58|A0A023GP58_9ACAR	149.54	17	13	1	113499	Putative myosin class ii heavy chain (Fragment) OS=Amblyomma triste PE=2 SV=1	H
tr|L7MD37|L7MD37_9ACAR	144.94	27	8	0	53220	Tubulin alpha chain (Fragment) OS=Rhipicephalus pulchellus PE=2 SV=1	H
tr|L7M1J3|L7M1J3_9ACAR	144.94	29	8	0	49942	Tubulin alpha chain OS=Rhipicephalus pulchellus PE=2 SV=1	H
tr|A0A131XWB5|A0A131XWB5_IXORI	144.94	29	8	0	50311	Tubulin alpha chain (Fragment) OS=Ixodes ricinus PE=2 SV=1	H
tr|B7PGI8|B7PGI8_IXOSC	144.94	26	8	0	54955	Tubulin alpha chain OS=Ixodes scapularis GN=IscW_ISCW004211 PE=3 SV=1	H
tr|A0A0Y0AUT9|A0A0Y0AUT9_9ACAR	142.81	50	11	11	32989	Tropomyosin OS=Hyalomma anatolicum PE=2 SV=1	H
tr|A0A0Y0C614|A0A0Y0C614_9ACAR	142.81	50	11	11	33002	Tropomyosin OS=Hyalomma anatolicum PE=2 SV=1	H
tr|A0A0Y0AXG9|A0A0Y0AXG9_RHIMP	142.81	50	11	11	33002	Tropomyosin OS=Rhipicephalus microplus PE=2 SV=1	H
c201617_g1_i1|m.24583	140.49	65	8	3	18044	NR: Vitellogenin-1 [Haemaphysalis longicornis]; PFAM: von	T
tr|A0A023FS61|A0A023FS61_9ACAR	139.44	3	6	0	177179	Putative vitellogenin-2 (Fragment) OS=Amblyomma cajennense PE=2 SV=1	T
tr|A0A131XE97|A0A131XE97_9ACAR	137.79	36	8	8	39427	Glycerol-3-phosphate dehydrogenase [NAD(+)] OS=Hyalomma excavatum PE=2 SV=1	H
tr|A0A131YPL3|A0A131YPL3_RHIAP	136.09	16	11	11	102024	Paramyosin OS=Rhipicephalus appendiculatus PE=4 SV=1	H
sp|Q86RN8|MYSP_RHIMP	136.09	16	11	11	101992	Paramyosin OS=Rhipicephalus microplus GN=PRM PE=1 SV=1	H
c284747_g2_i6|m.80802	135.13	31	7	7	33513	NR: TPA: TPA_inf: metalloprotease [Amblyomma variegatum]	S
c284747_g2_i2|m.80798	135.13	24	7	7	43045	NR: TPA: TPA_inf: metalloprotease [Amblyomma variegatum]	S
tr|A0A023GMC7|A0A023GMC7_9ACAR	135.03	10	12	0	123403	Putative vitellogenin-1 (Fragment) OS=Amblyomma triste PE=2 SV=1	T
tr|A0A131XJD5|A0A131XJD5_9ACAR	134.94	54	11	0	20141	Putative heat shock-related protein OS=Hyalomma excavatum PE=2 SV=1	H
c308513_g1_i4|m.203147	133.93	16	8	6	42080	NR: precollagen-P [Mytilus californianus]	H
c296318_g1_i2|m.124838	133.39	40	9	9	43158	NR: serine protease inhibitor 3 RmS3 [Rhipicephalus microplus]; PFAM: Serpin	S
tr|A0A131XQM7|A0A131XQM7_9ACAR	131.61	16	7	7	59290	Pyruvate kinase OS=Hyalomma excavatum PE=2 SV=1	H
c306022_g1_i2|m.183310	129.09	26	8	8	63557	NR: PREDICTED: transketolase-like isoform X2 [Limulus polyphemus]; PFAM: Transketolase,; PFAM: Transketolase,; PFAM: Transketolase,; PFAM: Dehydrogenase; PFAM: 1-deoxy-D-xylulose-5-phosphate; PFAM: XFP	H
c306022_g1_i3|m.183313	129.09	24	8	8	67561	NR: PREDICTED: transketolase-like isoform X2 [Limulus polyphemus]; PFAM: Transketolase,; PFAM: Transketolase,; PFAM: Transketolase,; PFAM: Dehydrogenase; PFAM: 1-deoxy-D-xylulose-5-phosphate; PFAM: XFP	H
c298975_g1_i4|m.139110	126.35	18	9	9	97025	NR: PREDICTED: titin-like isoform X2 [Limulus polyphemus]; PFAM: Immunoglobulin; PFAM: Immunoglobulin; PFAM: Immunoglobulin; PFAM: Immunoglobulin; PFAM: Immunoglobulin; PFAM: Immunoglobulin; PFAM: Immunoglobulin; PFAM: Immunoglobul...	S
tr|A0A131XJQ8|A0A131XJQ8_9ACAR	126.08	39	6	6	17702	Putative inducible metalloproteinase OS=Hyalomma excavatum PE=2 SV=1	S
gi|215492848	126.08	38	6	6	18501	NR: Inducible metalloproteinase, putative [Ixodes scapularis] >gi|215492848|gb|EEC02489.1| Inducible metalloproteinase, putative, partial [Ixodes scapularis]; PFAM: Trypsin; PFAM: Trypsin	S
c289807_g1_i11|m.97269	125.91	58	9	0	20458	NR: putative heat shock-related protein [Dermacentor variabilis]; PFAM: Hsp20/alpha	H
c306338_g1_i1|m.185984	123.22	43	5	5	24564	NR: peroxiredoxin [Haemaphysalis longicornis]; PFAM: AhpC/TSA; PFAM: C-terminal; PFAM: Redoxin	H
c293320_g1_i9|m.110879	122.95	28	5	5	30696	NR: TPA: TPA_exp: 40S ribosomal protein SA [Amblyomma variegatum]; PFAM: Ribosomal; PFAM: Ribosomal	H
tr|A0A131XS07|A0A131XS07_9ACAR	122.95	24	5	5	34247	40S ribosomal protein SA OS=Hyalomma excavatum PE=2 SV=1	H
gi|149287168	122.95	24	5	5	34217	NR: RecName: Full=40S ribosomal protein SA [Ornithodoros parkeri] >gi|149287168|gb|ABR23483.1| 40S ribosomal protein SA [Ornithodoros parkeri]; PFAM: Ribosomal; PFAM: Ribosomal	H
tr|A0A131YU57|A0A131YU57_RHIAP	122.95	24	5	5	34577	40S ribosomal protein SA OS=Rhipicephalus appendiculatus PE=3 SV=1	H
tr|A0A023FKD0|A0A023FKD0_9ACAR	122.95	30	5	5	28896	Putative 40s ribosomal protein sa p40/laminin receptor 1 (Fragment) OS=Amblyomma cajennense PE=2 SV=1	H
tr|G3MK49|G3MK49_9ACAR	122.95	24	5	5	34554	40S ribosomal protein SA OS=Amblyomma maculatum PE=2 SV=1	H
tr|A0A023GI91|A0A023GI91_9ACAR	122.95	24	5	5	34533	40S ribosomal protein SA OS=Amblyomma triste PE=2 SV=1	H
tr|G3MKR0|G3MKR0_9ACAR	122.95	24	5	5	34559	40S ribosomal protein SA OS=Amblyomma maculatum PE=2 SV=1	H
tr|A0A023FLD9|A0A023FLD9_9ACAR	122.95	24	5	5	34578	40S ribosomal protein SA OS=Amblyomma cajennense PE=2 SV=1	H
tr|A0A023FKI5|A0A023FKI5_9ACAR	122.95	24	5	5	34578	40S ribosomal protein SA OS=Amblyomma cajennense PE=2 SV=1	H
tr|A0A023FIQ8|A0A023FIQ8_9ACAR	122.95	24	5	5	34564	40S ribosomal protein SA OS=Amblyomma cajennense PE=2 SV=1	H
tr|A0A023GLR4|A0A023GLR4_9ACAR	122.95	23	5	5	36600	40S ribosomal protein SA OS=Amblyomma triste PE=2 SV=1	H
tr|A0A131XPE0|A0A131XPE0_9ACAR	121.31	24	8	7	46304	Isocitrate dehydrogenase [NADP] OS=Hyalomma excavatum PE=2 SV=1	S
tr|A0A1E1XCV0|A0A1E1XCV0_9ACAR	118.17	16	10	1	83685	Putative heat shock protein 90 OS=Amblyomma aureolatum PE=2 SV=1	H
tr|A0A023GP15|A0A023GP15_9ACAR	118.17	16	10	1	84002	Putative heat shock protein OS=Amblyomma triste PE=2 SV=1	H
tr|A0A023GH40|A0A023GH40_9ACAR	118.02	26	4	4	28389	Putative leucine-rich acidic nuclear protein OS=Amblyomma triste PE=2 SV=1	S
c298690_g1_i2|m.137821	116.57	41	6	6	21529	unknown	U
c298690_g1_i5|m.137824	116.57	38	6	6	23185	unknown	U
c298690_g1_i4|m.137823	116.57	38	6	6	23185	unknown	U
c298690_g1_i6|m.137825	116.57	35	6	6	25036	unknown	U
c298690_g1_i3|m.137822	116.57	35	6	6	25036	unknown	U
c298690_g1_i1|m.137820	116.57	30	6	6	29407	unknown	U
c289807_g1_i2|m.97247	114.12	34	7	0	25838	NR: small heat shock protein I [Rhipicephalus annulatus]; PFAM: Hsp20/alpha	H
c308720_g2_i1|m.205011	110.05	21	9	9	85108	NR: PREDICTED: aconitate hydratase, mitochondrial-like [Metaseiulus occidentalis]; PFAM: Aconitase; PFAM: Aconitase	S
tr|A0A131XP84|A0A131XP84_9ACAR	110.05	21	9	9	85120	Aconitate hydratase, mitochondrial OS=Hyalomma excavatum PE=2 SV=1	S
tr|A0A131YP26|A0A131YP26_RHIAP	109.68	16	7	7	90257	Chorion peroxidase like protein OS=Rhipicephalus appendiculatus PE=4 SV=1	H
c289807_g1_i1|m.97244	109.65	48	8	0	20242	NR: small heat shock protein I [Rhipicephalus annulatus]; PFAM: Hsp20/alpha	H
tr|A0A131XM70|A0A131XM70_9ACAR	108.28	40	6	1	20211	Putative heat shock-related protein OS=Hyalomma excavatum PE=2 SV=1	H
tr|A0A131YW70|A0A131YW70_RHIAP	108.05	45	6	0	20106	Crystallin, alpha B OS=Rhipicephalus appendiculatus PE=3 SV=1	H
tr|A0A023GE10|A0A023GE10_9ACAR	108	33	10	10	51690	Citrate synthase OS=Amblyomma triste PE=2 SV=1	S
c286747_g2_i2|m.86534	106.8	32	7	7	43337	NR: Glutamine synthetase 2 cytoplasmic, partial [Stegodyphus mimosarum]; PFAM: Glutamine; PFAM: Glutamine	S
tr|A0A131XHK3|A0A131XHK3_9ACAR	106.8	30	7	7	44949	Glutamine synthetase OS=Hyalomma excavatum PE=2 SV=1	S
gi|215508991	106.35	32	4	4	20324	NR: salivary lipid interacting protein, putative [Ixodes scapularis] >gi|215508991|gb|EEC18444.1| salivary lipid interacting protein, putative [Ixodes scapularis]; PFAM: ML	H
tr|A0A131XJD3|A0A131XJD3_9ACAR	105.92	31	4	4	22735	Putative troponin i (Fragment) OS=Hyalomma excavatum PE=2 SV=1	H
tr|A0A131YF71|A0A131YF71_RHIAP	105.92	30	4	4	23223	Troponin I protein OS=Rhipicephalus appendiculatus PE=4 SV=1	H
c293492_g3_i1|m.111605	105.92	28	4	4	25532	NR: troponin I protein [Rhipicephalus haemaphysaloides haemaphysaloides]; PFAM: Troponin	H
tr|Q2V829|Q2V829_9ACAR	105.92	28	4	4	25615	Troponin I protein OS=Rhipicephalus haemaphysaloides haemaphysaloides PE=2 SV=1	H
tr|A0A131Z331|A0A131Z331_RHIAP	105.92	28	4	4	25543	Troponin I protein OS=Rhipicephalus appendiculatus PE=4 SV=1	H
gi|215494613	105.84	21	6	5	46879	NR: NADP-dependent isocitrate dehydrogenase, putative [Ixodes scapularis] >gi|215494613|gb|EEC04254.1| NADP-dependent isocitrate dehydrogenase, putative [Ixodes scapularis]; PFAM: Isocitrate/isopropylmalate	H
c289807_g1_i9|m.97265	105.61	35	6	0	20169	NR: putative heat shock-related protein [Dermacentor variabilis]; PFAM: Hsp20/alpha	H
tr|A0A131XK37|A0A131XK37_9ACAR	104.95	31	5	0	20267	Putative heat shock-related protein OS=Hyalomma excavatum PE=2 SV=1	H
tr|L7MAC0|L7MAC0_9ACAR	104.71	8	2	2	58136	Putative chaperonin chaperonin OS=Rhipicephalus pulchellus PE=2 SV=1	H
gi|215509390	104.71	8	2	2	58210	NR: chaperonin complex component, TCP-1 eta subunit, putative [Ixodes scapularis] >gi|215509390|gb|EEC18843.1| chaperonin complex component, TCP-1 eta subunit, putative [Ixodes scapularis]; PFAM: TCP-1/cpn60	H
tr|A0A131XF63|A0A131XF63_9ACAR	104.26	22	3	3	30705	Putative 20-hydroxysteroid dehydrogenase OS=Hyalomma excavatum PE=2 SV=1	H
tr|L7M6Q5|L7M6Q5_9ACAR	103.37	42	6	0	19889	Putative heat shock-related protein OS=Rhipicephalus pulchellus PE=2 SV=1	H
tr|A0A131Y9E6|A0A131Y9E6_IXORI	101.48	2	3	1	132382	Putative vitellogenin-2 (Fragment) OS=Ixodes ricinus PE=2 SV=1	T
tr|V5H7G7|V5H7G7_IXORI	101.48	2	3	1	161482	Putative vitellogenin-2 OS=Ixodes ricinus PE=2 SV=1	T
tr|V5GJN1|V5GJN1_IXORI	101.48	1	3	1	175610	Putative vitellogenin-2 OS=Ixodes ricinus PE=2 SV=1	T
tr|A0A0D3RJ94|A0A0D3RJ94_IXORI	101.48	1	3	1	175839	Hemelipoglyco-carrier protein CP3 OS=Ixodes ricinus GN=cp3 PE=2 SV=1	T
c309431_g1_i1|m.211604	100.94	8	4	3	63641	NR: vitellogenin [Dermacentor variabilis]; PFAM: Lipoprotein	T
c309431_g1_i5|m.211610	100.94	8	4	3	64088	NR: vitellogenin [Dermacentor variabilis]; PFAM: Lipoprotein	T
c295237_g2_i3|m.119909	100.82	35	6	6	25069	NR: TPA: TPA_exp: hypothetical secreted protein 1652 [Amblyomma variegatum]	S
tr|A0A131XLP1|A0A131XLP1_9ACAR	99.61	26	8	8	47364	Putative vesicle amine transport protein OS=Hyalomma excavatum PE=2 SV=1	T
tr|A0A131YLK2|A0A131YLK2_RHIAP	98.04	1	4	2	495346	Microtubule associated complex OS=Rhipicephalus appendiculatus PE=4 SV=1	H
c278956_g1_i1|m.67827	96.56	29	5	1	20452	NR: putative heat shock-related protein [Dermacentor variabilis]; PFAM: Hsp20/alpha	H
tr|A0A131XGT2|A0A131XGT2_9ACAR	96.56	29	5	1	20408	Putative heat shock-related protein OS=Hyalomma excavatum PE=2 SV=1	H
tr|A0A0C9S0M6|A0A0C9S0M6_AMBAM	96.54	32	3	3	15320	Eukaryotic translation initiation factor 5A (Fragment) OS=Amblyomma americanum PE=2 SV=1	H
c289214_g1_i3|m.94980	96.54	28	3	3	17158	NR: TPA: TPA_exp: translation initiation factor 5A eIF-5A [Amblyomma variegatum]; PFAM: Eukaryotic	H
tr|L7M6Q0|L7M6Q0_9ACAR	96.54	28	3	3	17158	Eukaryotic translation initiation factor 5A OS=Rhipicephalus pulchellus PE=2 SV=1	H
tr|A0A1E1XQ37|A0A1E1XQ37_9ACAR	96.54	28	3	3	17076	Eukaryotic translation initiation factor 5A OS=Amblyomma sculptum PE=2 SV=1	H
tr|F0J9V4|F0J9V4_AMBVA	96.54	28	3	3	17076	Eukaryotic translation initiation factor 5A OS=Amblyomma variegatum PE=2 SV=1	H
tr|C9W1G4|C9W1G4_RHISA	96.54	28	3	3	17220	Eukaryotic translation initiation factor 5A OS=Rhipicephalus sanguineus PE=2 SV=1	H
tr|A0A023FFM0|A0A023FFM0_9ACAR	96.54	28	3	3	17076	Eukaryotic translation initiation factor 5A OS=Amblyomma cajennense PE=2 SV=1	H
tr|A0A023FTX6|A0A023FTX6_9ACAR	96.54	28	3	3	17076	Eukaryotic translation initiation factor 5A OS=Amblyomma parvum PE=2 SV=1	H
tr|A0A131XL52|A0A131XL52_9ACAR	96.54	28	3	3	17168	Eukaryotic translation initiation factor 5A OS=Hyalomma excavatum PE=2 SV=1	H
tr|A0A131YLM1|A0A131YLM1_RHIAP	96.54	28	3	3	17158	Eukaryotic translation initiation factor 5A OS=Rhipicephalus appendiculatus PE=3 SV=1	H
tr|L7MG70|L7MG70_9ACAR	96.54	28	3	3	17656	Eukaryotic translation initiation factor 5A (Fragment) OS=Rhipicephalus pulchellus PE=2 SV=1	H
c286274_g1_i1|m.85175	95.91	26	6	6	25264	PFAM: Tick	U
tr|A0A131YSR5|A0A131YSR5_RHIAP	95.88	3	7	0	353152	Vitellogenin B OS=Rhipicephalus appendiculatus PE=4 SV=1	T
gi|914615227	95.78	34	4	0	14678	NR: tubulin alpha chain [Papilio polytes] >gi|914615227|ref|NP_001299246.1| tubulin alpha chain [Papilio xuthus] >gi|913330162|ref|XP_013196590.1| PREDICTED: tubulin alpha chain [Amyelois transitella] >gi|389608167|dbj|BAM17695.1| a...	H
gi|215504501	95.66	20	4	4	32188	NR: DNA replication factor/protein phosphatase inhibitor SET/SPR-2, putative [Ixodes scapularis] >gi|215504501|gb|EEC13995.1| DNA replication factor/protein phosphatase inhibitor SET/SPR-2, putative [Ixodes scapularis]; PFAM: Nucle...	H
tr|A0A1E1XTV6|A0A1E1XTV6_9ACAR	95.66	19	4	4	32747	Putative dna replication factor/protein phosphatase inhibitor set/spr-2 OS=Amblyomma sculptum PE=2 SV=1	H
tr|A0A131XLT5|A0A131XLT5_9ACAR	95.66	19	4	4	32685	Putative dna replication factor/protein phosphatase inhibitor set/spr-2 OS=Hyalomma excavatum PE=2 SV=1	H
tr|A0A023FW34|A0A023FW34_9ACAR	95.66	19	4	4	32699	Putative dna replication factor/protein phosphatase inhibitor set/spr-2 OS=Amblyomma parvum PE=2 SV=1	H
tr|A0A023FJG6|A0A023FJG6_9ACAR	95.66	19	4	4	32699	Putative dna replication factor/protein phosphatase inhibitor set/spr-2 OS=Amblyomma cajennense PE=2 SV=1	H
tr|A0A1E1X999|A0A1E1X999_9ACAR	95.66	19	4	4	32699	Putative dna replication factor/protein phosphatase inhibitor set/spr-2 OS=Amblyomma aureolatum PE=2 SV=1	H
tr|G3MKS0|G3MKS0_9ACAR	95.66	19	4	4	32699	Uncharacterized protein OS=Amblyomma maculatum PE=2 SV=1	U
tr|A0A023GKU2|A0A023GKU2_9ACAR	95.66	19	4	4	32699	Putative dna replication factor/protein phosphatase inhibitor set/spr-2 OS=Amblyomma triste PE=2 SV=1	H
tr|A0A147B9Z5|A0A147B9Z5_9ACAR	95.66	19	4	4	32789	Protein set like (Fragment) OS=Carios mimon PE=3 SV=1	H
tr|A0A131YNR2|A0A131YNR2_RHIAP	95.66	16	4	4	38092	Template-activating factor I OS=Rhipicephalus appendiculatus PE=3 SV=1	H
gi|215502069	93.73	28	5	3	36080	NR: secreted protein, putative [Ixodes scapularis] >gi|215502069|gb|EEC11563.1| secreted protein, putative [Ixodes scapularis]	S
c278754_g1_i2|m.67453	93.45	18	5	2	49598	NR: Vitellogenin-B [Haemaphysalis longicornis]; PFAM: Lipoprotein	T
gi|215497665	93.22	12	5	5	71150	NR: GMP synthase, putative [Ixodes scapularis] >gi|215497665|gb|EEC07159.1| GMP synthase, putative, partial [Ixodes scapularis]; PFAM: Glutamine; PFAM: GMP; PFAM: Peptidase; PFAM: NAD; PFAM: Queuosine; PFAM: Asparagine; PFAM: tRNA	H
tr|A0A131XKJ0|A0A131XKJ0_9ACAR	93.22	11	5	5	76974	Putative gmp synthase (Fragment) OS=Hyalomma excavatum PE=2 SV=1	H
tr|L7MGI2|L7MGI2_9ACAR	93.22	11	5	5	79527	Putative gmp synthase (Fragment) OS=Rhipicephalus pulchellus PE=2 SV=1	H
tr|L7MEX3|L7MEX3_9ACAR	93.22	11	5	5	80730	Putative gmp synthase (Fragment) OS=Rhipicephalus pulchellus PE=2 SV=1	H
tr|A0A131YI09|A0A131YI09_RHIAP	93.22	12	5	5	76029	GMP synthase (Glutamine-hydrolysing) OS=Rhipicephalus appendiculatus PE=4 SV=1	H
tr|G3MMK1|G3MMK1_9ACAR	92.05	17	4	0	25499	Uncharacterized protein OS=Amblyomma maculatum PE=2 SV=1	U
tr|A0A023GIX1|A0A023GIX1_9ACAR	92.05	17	4	0	25456	Putative glutathione s-transferase OS=Amblyomma triste PE=2 SV=1	S
tr|A0A023GG64|A0A023GG64_9ACAR	92.05	17	4	0	25543	Putative glutathione s-transferase OS=Amblyomma triste PE=2 SV=1	S
tr|A0A023GJN5|A0A023GJN5_9ACAR	92.05	17	4	0	25542	Putative glutathione s-transferase OS=Amblyomma triste PE=2 SV=1	S
tr|G3MMK3|G3MMK3_9ACAR	92.05	17	4	0	25514	Uncharacterized protein OS=Amblyomma maculatum PE=2 SV=1	U
tr|A0A023GG98|A0A023GG98_9ACAR	92.05	17	4	0	25546	Putative glutathione s-transferase OS=Amblyomma triste PE=2 SV=1	S
tr|A0A131XLA0|A0A131XLA0_9ACAR	90.94	37	6	6	21622	Peptidyl-prolyl cis-trans isomerase OS=Hyalomma excavatum PE=2 SV=1	H
c276736_g1_i2|m.63937	90.37	21	5	5	51026	NR: cathepsin C precursor [Ixodes ricinus]; PFAM: Papain; PFAM: Cathepsin	S
c289278_g1_i1|m.95177	90.22	34	4	4	17567	Uniprot: Lysosomal aspartic protease; PFAM: Eukaryotic	S
c249220_g1_i1|m.40082	89.05	21	3	3	29064	NR: putative glutathione S-transferase [Dermacentor variabilis]; PFAM: Glutathione; PFAM: Glutathione; PFAM: Glutathione; PFAM: Glutathione	S
c288063_g1_i1|m.90916	88	44	5	3	16223	NR: Vitellogenin-1 [Haemaphysalis longicornis]	T
tr|A0A131XM64|A0A131XM64_9ACAR	87.02	16	4	4	30405	Putative carbonic anhydrase (Fragment) OS=Hyalomma excavatum PE=2 SV=1	S
tr|L7MAA0|L7MAA0_9ACAR	86.56	9	5	5	59905	ATP synthase subunit alpha OS=Rhipicephalus pulchellus PE=2 SV=1	H
tr|A0A131XKB7|A0A131XKB7_9ACAR	86.56	9	5	5	59884	ATP synthase subunit alpha OS=Hyalomma excavatum PE=2 SV=1	H
tr|A0A023FZX4|A0A023FZX4_9ACAR	86.56	9	5	5	59853	ATP synthase subunit alpha (Fragment) OS=Amblyomma parvum PE=2 SV=1	H
tr|B7QCK2|B7QCK2_IXOSC	86.56	9	5	5	59844	ATP synthase subunit alpha OS=Ixodes scapularis GN=IscW_ISCW011988 PE=3 SV=1	H
tr|A0A0K8R485|A0A0K8R485_IXORI	86.56	9	5	5	59858	ATP synthase subunit alpha OS=Ixodes ricinus PE=2 SV=1	H
tr|A0A131Y060|A0A131Y060_IXORI	86.56	9	5	5	59868	ATP synthase subunit alpha OS=Ixodes ricinus PE=2 SV=1	H
tr|A0A0K8R3H6|A0A0K8R3H6_IXORI	86.56	9	5	5	59973	ATP synthase subunit alpha OS=Ixodes ricinus PE=2 SV=1	H
c276391_g1_i1|m.63369	85.9	41	7	7	32608	NR: Spermidine synthase, partial [Stegodyphus mimosarum]; PFAM: Spermine/spermidine; PFAM: Methyltransferase	H
tr|A0A131XM37|A0A131XM37_9ACAR	85.9	41	7	7	32994	Putative spermidine synthase (Fragment) OS=Hyalomma excavatum PE=2 SV=1	H
gi|215502068	83.15	18	3	1	32888	NR: secreted protein, putative [Ixodes scapularis] >gi|215502068|gb|EEC11562.1| secreted protein, putative [Ixodes scapularis]	S
c289807_g1_i4|m.97251	81.04	25	5	0	22717	NR: putative heat shock-related protein [Dermacentor variabilis]; PFAM: Hsp20/alpha	H
tr|B7QJ52|B7QJ52_IXOSC	79.92	28	2	2	12259	Transcriptional regulator DJ-1, putative OS=Ixodes scapularis GN=IscW_ISCW014259 PE=4 SV=1	H
tr|A0A131XBT6|A0A131XBT6_9ACAR	79.92	15	2	2	22213	Putative transcriptional regulator dj-1 OS=Hyalomma excavatum PE=2 SV=1	H
c253771_g1_i1|m.42386	79.92	15	2	2	23094	NR: Protein DJ-1, partial [Stegodyphus mimosarum]; PFAM: DJ-1/PfpI; PFAM: Putative	S
tr|A0A0K8RKN1|A0A0K8RKN1_IXORI	79.92	14	2	2	24119	Putative transcriptional regulator dj-1 OS=Ixodes ricinus PE=2 SV=1	H
tr|A0A023G815|A0A023G815_9ACAR	77.88	24	2	1	11937	Putative alpha crystallins (Fragment) OS=Amblyomma triste PE=2 SV=1	H
tr|A0A023G5G2|A0A023G5G2_9ACAR	77.88	24	2	1	11901	Putative alpha crystallins (Fragment) OS=Amblyomma triste PE=2 SV=1	H
tr|A0A023G5L5|A0A023G5L5_9ACAR	77.88	14	2	1	19733	Putative alpha crystallins OS=Amblyomma triste PE=2 SV=1	H
tr|G3MLX4|G3MLX4_9ACAR	77.88	14	2	1	19703	Uncharacterized protein OS=Amblyomma maculatum PE=2 SV=1	U
tr|G3MLX5|G3MLX5_9ACAR	77.88	14	2	1	19733	Uncharacterized protein OS=Amblyomma maculatum PE=2 SV=1	U
tr|S5FZD2|S5FZD2_9ACAR	76.56	5	3	0	81800	Heat shock protein 90 OS=Neoseiulus cucumeris GN=hsp90 PE=2 SV=1	H
c294365_g4_i1|m.115298	75.48	8	1	1	14657	NR: insulin-like growth factor binding protein-related protein 6 short [Amblyomma americanum]	S
tr|A0A131XN06|A0A131XN06_9ACAR	75.48	8	1	1	14887	Putative metastriate insulin growth factor binding protein OS=Hyalomma excavatum PE=2 SV=1	S
c294365_g3_i2|m.115300	75.48	8	1	1	14958	NR: insulin-like growth factor binding protein-related protein 6 long [Amblyomma americanum]	H
tr|A0A131Z7C4|A0A131Z7C4_RHIAP	75.48	8	1	1	15102	Metastriate insulin growth factor binding protein OS=Rhipicephalus appendiculatus PE=4 SV=1	S
tr|A0A131XIU3|A0A131XIU3_9ACAR	75.48	8	1	1	15071	Putative metastriate insulin growth factor binding protein OS=Hyalomma excavatum PE=2 SV=1	S
tr|L7MC44|L7MC44_9ACAR	75.48	8	1	1	15505	Putative metastriate insulin growth factor binding protein OS=Rhipicephalus pulchellus PE=2 SV=1	S
tr|D5LHI6|D5LHI6_AMBAM	75.48	7	1	1	15914	Insulin-like growth factor binding protein-related protein 6 short OS=Amblyomma americanum PE=2 SV=1	H
tr|A0A023G9T4|A0A023G9T4_9ACAR	75.48	7	1	1	16232	Putative secreted protein OS=Amblyomma triste PE=2 SV=1	S
tr|D5LHI7|D5LHI7_AMBAM	75.48	7	1	1	17618	Insulin-like growth factor binding protein-related protein 6 long OS=Amblyomma americanum PE=2 SV=1	S
c297697_g1_i11|m.132254	73.5	16	6	6	67314	NR: PREDICTED: moesin/ezrin/radixin homolog 1-like [Limulus polyphemus]; PFAM: Ezrin/radixin/moesin; PFAM: FERM; PFAM: FERM; PFAM: FERM	H
tr|A0A131XN23|A0A131XN23_9ACAR	73.5	16	6	6	68104	Putative radixin moesin OS=Hyalomma excavatum PE=2 SV=1	H
c300574_g1_i1|m.147689	71.1	26	4	4	22648	unknown	U
c300574_g1_i2|m.147691	71.1	26	4	4	22708	unknown	U
c300574_g1_i5|m.147697	71.1	26	4	4	22724	unknown	U
c301915_g1_i3|m.155179	70.31	12	3	3	29463	NR: TPA: TPA_exp: hypothetical secreted protein 1652 [Amblyomma variegatum]	S
c301915_g1_i1|m.155177	70.31	12	3	3	29435	NR: TPA: TPA_exp: hypothetical secreted protein 1652 [Amblyomma variegatum]	S
tr|A0A0G2SJM2|A0A0G2SJM2_TYRPU	69.49	5	3	0	82787	Heat shock protein 90 OS=Tyrophagus putrescentiae GN=HSP90 PE=2 SV=1	H
tr|A0A023GJA7|A0A023GJA7_9ACAR	69.34	4	1	1	41469	Putative aspartic protease OS=Amblyomma triste PE=2 SV=1	S
tr|D4P967|D4P967_ORNMO	68.98	9	2	1	46959	Enolase OS=Ornithodoros moubata PE=2 SV=1	S
c301045_g2_i1|m.150205	68.85	6	2	2	48924	NR: PREDICTED: metabotropic glutamate receptor-like [Limulus polyphemus]; PFAM: Receptor; PFAM: Periplasmic; PFAM: Nine	H
tr|A0A131YWU9|A0A131YWU9_RHIAP	67.82	17	4	0	21174	Crystallin, alpha B OS=Rhipicephalus appendiculatus PE=3 SV=1	H
tr|A0A023FHQ8|A0A023FHQ8_9ACAR	67.81	18	2	2	16156	Putative gtpase rab1/ypt1 small g protein superfamily (Fragment) OS=Amblyomma cajennense PE=2 SV=1	H
tr|A0A023FHY9|A0A023FHY9_9ACAR	67.81	13	2	2	22939	Putative gtpase rab1/ypt1 small g protein superfamily OS=Amblyomma cajennense PE=2 SV=1	H
tr|A0A0C9S1J0|A0A0C9S1J0_AMBAM	67.81	13	2	2	22939	Putative ras-related protein rab-1a OS=Amblyomma americanum PE=2 SV=1	H
tr|A0A1E1XI66|A0A1E1XI66_9ACAR	67.81	13	2	2	22996	Putative rab subfamily protein of small gtpase OS=Amblyomma aureolatum PE=2 SV=1	H
tr|F0J9Z3|F0J9Z3_AMBVA	67.81	13	2	2	22967	RAS oncogene family member RAB1 OS=Amblyomma variegatum PE=2 SV=1	H
tr|A0A023GJ75|A0A023GJ75_9ACAR	67.81	13	2	2	22996	Putative gtpase rab1/ypt1 small g protein superfamily OS=Amblyomma triste PE=2 SV=1	H
c299513_g1_i2|m.141914	67.81	13	2	2	23010	NR: TPA: TPA_exp: RAS oncogene family member RAB1 [Amblyomma variegatum]; PFAM: Ras; PFAM: Miro-like; PFAM: ADP-ribosylation; PFAM: Gtr1/RagA; PFAM: Elongation	H
tr|A0A023FUN6|A0A023FUN6_9ACAR	67.81	13	2	2	22980	Putative gtpase rab1/ypt1 small g protein superfamily OS=Amblyomma parvum PE=2 SV=1	H
tr|A0A131XLL1|A0A131XLL1_9ACAR	67.81	13	2	2	23010	Putative rab subfamily protein of small gtpase OS=Hyalomma excavatum PE=2 SV=1	H
tr|A0A131YWW0|A0A131YWW0_RHIAP	67.81	13	2	2	23010	Ras-related protein Rab-1A OS=Rhipicephalus appendiculatus PE=4 SV=1	H
tr|E2J6V2|E2J6V2_9ACAR	66.64	21	2	2	19297	40S ribosomal protein S7 (Fragment) OS=Hyalomma rufipes PE=2 SV=1	H
tr|M4GY15|M4GY15_ANTDE	66.64	19	2	2	20598	40S ribosomal protein S7 (Fragment) OS=Antricola delacruzi PE=2 SV=1	H
tr|A0A023FHK0|A0A023FHK0_9ACAR	66.64	19	2	2	20880	Putative 40s ribosomal protein s7 (Fragment) OS=Amblyomma cajennense PE=2 SV=1	H
tr|F0JA20|F0JA20_AMBVA	66.64	18	2	2	21700	Truncated 40S ribosomal protein S7 (Fragment) OS=Amblyomma variegatum PE=2 SV=1	H
tr|A0A131XPC7|A0A131XPC7_9ACAR	66.64	18	2	2	22187	Putative 40s ribosomal protein s7 OS=Hyalomma excavatum PE=2 SV=1	H
tr|A0A023FX63|A0A023FX63_9ACAR	66.64	18	2	2	22171	Putative 40s ribosomal protein s7 OS=Amblyomma parvum PE=2 SV=1	H
tr|A0A023GIX6|A0A023GIX6_9ACAR	66.64	18	2	2	22145	Putative 40s ribosomal protein s7 OS=Amblyomma triste PE=2 SV=1	H
c307296_g1_i4|m.193006	66.64	18	2	2	22187	NR: TPA: TPA_exp: truncated 40S ribosomal protein S7 [Amblyomma variegatum]; PFAM: Ribosomal	H
c307296_g1_i2|m.193000	66.64	18	2	2	22187	NR: TPA: TPA_exp: truncated 40S ribosomal protein S7 [Amblyomma variegatum]; PFAM: Ribosomal	H
tr|G3MNJ4|G3MNJ4_9ACAR	66.64	18	2	2	22145	Uncharacterized protein OS=Amblyomma maculatum PE=2 SV=1	U
tr|A0A131YT63|A0A131YT63_RHIAP	66.64	18	2	2	22187	Small subunit ribosomal protein S7e OS=Rhipicephalus appendiculatus PE=4 SV=1	H
c307296_g1_i7|m.193010	66.64	15	2	2	25678	NR: TPA: TPA_exp: truncated 40S ribosomal protein S7 [Amblyomma variegatum]; PFAM: Ribosomal	H
tr|Q86G69|Q86G69_DERVA	65.43	23	4	0	19792	Putative heat shock-related protein OS=Dermacentor variabilis PE=2 SV=1	H
tr|A0A131XKZ4|A0A131XKZ4_9ACAR	65.43	23	4	0	20253	Putative heat shock-related protein OS=Hyalomma excavatum PE=2 SV=1	H
tr|A0A131XQA2|A0A131XQA2_9ACAR	64.92	22	5	5	41238	Putative metallopeptidase OS=Hyalomma excavatum PE=2 SV=1	S
c265940_g2_i1|m.51248	64.61	26	3	3	14551	NR: heme-binding aspartic proteinase, partial [Rhipicephalus microplus]; PFAM: Eukaryotic; PFAM: Xylanase	T
tr|D0URY2|D0URY2_9ACAR	63.04	14	1	1	16121	Triosephosphate isomerase (Fragment) OS=Amblyomma sp. 'Amb2' PE=2 SV=1	S
tr|G3MMH0|G3MMH0_9ACAR	63.04	8	1	1	26887	Triosephosphate isomerase OS=Amblyomma maculatum PE=2 SV=1	S
tr|G3MMH1|G3MMH1_9ACAR	63.04	8	1	1	26861	Triosephosphate isomerase OS=Amblyomma maculatum PE=2 SV=1	S
tr|A0A023GGS5|A0A023GGS5_9ACAR	63.04	8	1	1	26861	Triosephosphate isomerase OS=Amblyomma triste PE=2 SV=1	S
tr|A0A131XNF8|A0A131XNF8_9ACAR	63.04	8	1	1	27084	Triosephosphate isomerase OS=Hyalomma excavatum PE=2 SV=1	S
gi|928028269	62.84	14	2	2	17873	NR: PREDICTED: ornithine aminotransferase, mitochondrial [Austrofundulus limnaeus] >gi|928028269|ref|XP_013862487.1| PREDICTED: ornithine aminotransferase, mitochondrial [Austrofundulus limnaeus]; PFAM: Aminotransferase	S
tr|A0A131XCP0|A0A131XCP0_9ACAR	62.84	5	2	2	47382	Putative ornithine aminotransferase OS=Hyalomma excavatum PE=2 SV=1	S
tr|L7LWY5|L7LWY5_9ACAR	62.84	5	2	2	47238	Putative aminotransferase class-iii OS=Rhipicephalus pulchellus PE=2 SV=1	S
tr|A0A131YQ25|A0A131YQ25_RHIAP	62.84	5	2	2	47252	Ornithine-oxo-acid transaminase OS=Rhipicephalus appendiculatus PE=3 SV=1	S
c305507_g1_i6|m.179235	62.84	5	2	2	47324	NR: PREDICTED: ornithine aminotransferase, mitochondrial-like [Metaseiulus occidentalis]; PFAM: Aminotransferase	H
tr|E2J6W1|E2J6W1_9ACAR	62.52	15	2	2	33790	Putative cement protein (Fragment) OS=Hyalomma rufipes PE=2 SV=1	S
gi|215494176	61.85	8	2	2	52612	NR: transferrin receptor, putative [Ixodes scapularis] >gi|215494176|gb|EEC03817.1| transferrin receptor, putative [Ixodes scapularis]; PFAM: Peptidase	T
tr|A0A131ZAF0|A0A131ZAF0_RHIAP	61.66	8	3	1	29918	Glycine rich superfamily member (Fragment) OS=Rhipicephalus appendiculatus PE=4 SV=1	S
tr|B7P9E4|B7P9E4_IXOSC	61.5	3	2	2	113459	Sodium/potassium-transporting ATPase subunit alpha (Fragment) OS=Ixodes scapularis GN=IscW_ISCW002538 PE=3 SV=1	T
tr|V5HRY6|V5HRY6_IXORI	61.5	4	2	2	91793	Sodium/potassium-transporting ATPase subunit alpha (Fragment) OS=Ixodes ricinus PE=2 SV=1	T
c254030_g1_i1|m.42530	61.45	22	3	3	19921	PFAM: Tick	U
c254030_g1_i3|m.42533	61.45	22	3	3	19660	PFAM: Tick	U
tr|A0A147B765|A0A147B765_9ACAR	60.3	14	2	2	22567	Phosphoribosyl pyrophosphate synthetase (Fragment) OS=Carios mimon PE=4 SV=1	H
tr|A0A023FI33|A0A023FI33_9ACAR	60.3	11	2	2	28651	Putative ribose-phosphate pyrophosphokinase (Fragment) OS=Amblyomma cajennense PE=2 SV=1	H
tr|A0A131XQI5|A0A131XQI5_9ACAR	60.3	9	2	2	35488	Putative phosphoribosylpyrophosphate synthetase-associated protein (Fragment) OS=Hyalomma excavatum PE=2 SV=1	H
tr|B7PN09|B7PN09_IXOSC	60.3	9	2	2	36322	Ribose-phosphate pyrophosphokinase 1, putative OS=Ixodes scapularis GN=IscW_ISCW018507 PE=4 SV=1	H
tr|A0A147BUR5|A0A147BUR5_IXORI	60.3	8	2	2	37437	Putative phosphoribosylpyrophosphate synthetase-associated protein (Fragment) OS=Ixodes ricinus PE=3 SV=1	H
tr|A0A131Y1E2|A0A131Y1E2_IXORI	60.3	8	2	2	37391	Putative phosphoribosylpyrophosphate synthetase-associated protein (Fragment) OS=Ixodes ricinus PE=2 SV=1	H
tr|A0A023FVX9|A0A023FVX9_9ACAR	60.3	8	2	2	38355	Putative ribose-phosphate pyrophosphokinase (Fragment) OS=Amblyomma parvum PE=2 SV=1	H
tr|A0A131Z0J6|A0A131Z0J6_RHIAP	60.3	7	2	2	44073	Ribose-phosphate pyrophosphokinase OS=Rhipicephalus appendiculatus PE=3 SV=1	H
c280816_g2_i1|m.71518	60.3	7	2	2	44565	NR: PREDICTED: ribose-phosphate pyrophosphokinase 2-like [Metaseiulus occidentalis]; PFAM: N-terminal; PFAM: Phosphoribosyl; PFAM: Phosphoribosyl	H
tr|A0A0K8RPM6|A0A0K8RPM6_IXORI	59.81	19	1	1	9711	Putative ubiquitin/40s ribosomal protein s27a fusion (Fragment) OS=Ixodes ricinus PE=2 SV=1	H
tr|A0A0K8RPH6|A0A0K8RPH6_IXORI	59.81	15	1	1	12045	Putative ubiquitin/40s ribosomal protein s27a (Fragment) OS=Ixodes ricinus PE=2 SV=1	H
tr|V5HDT9|V5HDT9_IXORI	59.81	12	1	1	15045	Putative ubiquitin c (Fragment) OS=Ixodes ricinus PE=2 SV=1	H
tr|V5IIF3|V5IIF3_IXORI	59.81	12	1	1	15281	Putative ubiquitin ribosomal protein l40 (Fragment) OS=Ixodes ricinus PE=2 SV=1	H
tr|A0A090X8I8|A0A090X8I8_IXORI	59.81	12	1	1	15122	Putative ubiquitin/40s ribosomal protein s27a (Fragment) OS=Ixodes ricinus PE=2 SV=1	H
tr|A0A023FIY1|A0A023FIY1_9ACAR	59.61	28	3	2	21722	Putative multifunctional chaperone ixodes scapularis multifunctional chaperone (Fragment) OS=Amblyomma cajennense PE=2 SV=1	H
gi|215494921	59.38	16	2	2	20972	NR: aldose reductase, putative [Ixodes scapularis] >gi|215494921|gb|EEC04562.1| aldose reductase, putative [Ixodes scapularis]; PFAM: Aldo/keto	H
tr|A0A131XF69|A0A131XF69_9ACAR	59.38	10	2	2	32225	Putative aldose reductase OS=Hyalomma excavatum PE=2 SV=1	H
tr|A0A023GJY0|A0A023GJY0_9ACAR	58.17	9	1	1	25853	Proteasome subunit alpha type OS=Amblyomma triste PE=2 SV=1	H
tr|A0A132AAL0|A0A132AAL0_SARSC	56.81	14	1	1	12008	Histone H2B-like protein 2 OS=Sarcoptes scabiei GN=QR98_0064500 PE=3 SV=1	H
tr|A0A1E1WZM1|A0A1E1WZM1_9ACAR	56.81	12	1	1	13912	Putative histone 2b OS=Amblyomma aureolatum PE=2 SV=1	H
c246947_g1_i2|m.38913	55.62	14	2	2	23105	unknown	U
tr|L7MMB5|L7MMB5_9ACAR	54.81	3	1	1	62755	6-phosphogluconate dehydrogenase, decarboxylating (Fragment) OS=Rhipicephalus pulchellus PE=2 SV=1	H
gi|122475	54.08	15	2	2	15561	NR: hemoglobin subunit alpha-1/2 [Oryctolagus cuniculus] >gi|122475|sp|P01948.2|HBA_RABIT RecName: Full=Hemoglobin subunit alpha-1/2; AltName: Full=Alpha-1/2-globin; AltName: Full=Hemoglobin alpha-1/2 chain >gi|1467|emb|CAA28447.1| ...	T
gi|215495904	54	8	2	2	27757	NR: serine proteinase inhibitor, putative [Ixodes scapularis] >gi|215495904|gb|EEC05545.1| serine proteinase inhibitor, putative [Ixodes scapularis]; PFAM: Kunitz/Bovine; PFAM: Kunitz/Bovine; PFAM: Kunitz/Bovine	S
tr|A0A023FNM2|A0A023FNM2_9ACAR	53.67	1	2	2	169780	Putative alpha-2-macroglobulin-like protein OS=Amblyomma cajennense PE=2 SV=1	S
tr|L7LUC2|L7LUC2_9ACAR	51.93	3	1	1	49115	Adenylyl cyclase-associated protein OS=Rhipicephalus pulchellus PE=2 SV=1	H
tr|A0A023GKP9|A0A023GKP9_9ACAR	51.93	3	1	1	51874	Adenylyl cyclase-associated protein OS=Amblyomma triste PE=2 SV=1	H
tr|A0A1E1XA34|A0A1E1XA34_9ACAR	51.93	3	1	1	51906	Adenylyl cyclase-associated protein OS=Amblyomma aureolatum PE=2 SV=1	H
tr|A0A023FLW1|A0A023FLW1_9ACAR	51.93	4	1	1	38289	Putative adenylate cyclase-associated protein cap/srv2p (Fragment) OS=Amblyomma cajennense PE=2 SV=1	H
tr|A0A023FN74|A0A023FN74_9ACAR	51.93	3	1	1	51980	Adenylyl cyclase-associated protein OS=Amblyomma cajennense PE=2 SV=1	H
tr|A0A1E1XTU8|A0A1E1XTU8_9ACAR	51.93	3	1	1	52024	Adenylyl cyclase-associated protein OS=Amblyomma sculptum PE=2 SV=1	H
tr|B7QL57|B7QL57_IXOSC	51.93	3	1	1	52687	Adenylyl cyclase-associated protein OS=Ixodes scapularis GN=IscW_ISCW023355 PE=3 SV=1	H
gi|215498545	49.88	10	2	2	23207	NR: secreted protein, putative [Ixodes scapularis] >gi|215498545|gb|EEC08039.1| secreted protein, putative [Ixodes scapularis]	S
tr|A0A023GKX6|A0A023GKX6_9ACAR	49.84	6	1	1	36692	Putative fructose-16-bisphosphatase OS=Amblyomma triste PE=2 SV=1	H
tr|G3MQ19|G3MQ19_9ACAR	49.84	6	1	1	36673	Uncharacterized protein OS=Amblyomma maculatum PE=2 SV=1	U
tr|A0A1E1WZZ3|A0A1E1WZZ3_9ACAR	49.47	12	2	0	20032	Putative glutathione s-transferase (Fragment) OS=Amblyomma aureolatum PE=2 SV=1	S
gi|215504404	49.37	18	3	2	17843	NR: glucosylceramidase, putative [Ixodes scapularis] >gi|215504404|gb|EEC13898.1| glucosylceramidase, putative [Ixodes scapularis]; PFAM: O-Glycosyl	H
tr|A0A023FMC5|A0A023FMC5_9ACAR	48.54	4	2	2	38630	Putative medium-chain acyl-coa dehydrogenase (Fragment) OS=Amblyomma cajennense PE=2 SV=1	H
tr|A0A131Z0L8|A0A131Z0L8_RHIAP	46.59	8	1	1	20641	Arginine-rich protein OS=Rhipicephalus appendiculatus PE=4 SV=1	S
tr|A0A131YI50|A0A131YI50_RHIAP	45.93	1	1	1	173647	Vitellogenin 3 OS=Rhipicephalus appendiculatus PE=4 SV=1	T
tr|A0A023FRH0|A0A023FRH0_9ACAR	44.15	6	1	1	21730	Putative heat shock protein OS=Amblyomma cajennense PE=2 SV=1	H
tr|A0A131Z704|A0A131Z704_RHIAP	44.15	6	1	1	21858	Heat shock protein OS=Rhipicephalus appendiculatus PE=3 SV=1	H
gi|215501433	44.15	6	1	1	21833	NR: heat shock protein 20.5, putative [Ixodes scapularis] >gi|215501433|gb|EEC10927.1| heat shock protein 20.5, putative [Ixodes scapularis]; PFAM: Hsp20/alpha	H
tr|A0A1E1WZ06|A0A1E1WZ06_9ACAR	44.15	6	1	1	22084	Putative heat shock protein (Fragment) OS=Amblyomma aureolatum PE=2 SV=1	H
gi|215496807	43.73	4	1	1	49552	NR: CNDP dipeptidase, putative [Ixodes scapularis] >gi|215496807|gb|EEC06447.1| CNDP dipeptidase, putative, partial [Ixodes scapularis]; PFAM: Peptidase; PFAM: Peptidase	S
c296200_g1_i1|m.124342	43.7	6	2	2	44814	NR: serine protease inhibitor 15 RmS15 [Rhipicephalus microplus]; PFAM: Serpin	S
tr|A0A131XKU1|A0A131XKU1_9ACAR	43.7	6	2	2	44777	Putative serpin OS=Hyalomma excavatum PE=2 SV=1	S
tr|G3MND2|G3MND2_9ACAR	43.58	7	2	2	49229	Phosphoglycerate kinase OS=Amblyomma maculatum PE=2 SV=1	H
tr|G3MK39|G3MK39_9ACAR	43.06	8	2	2	44908	Obg-like ATPase 1 OS=Amblyomma maculatum PE=2 SV=1	H
tr|A0A023G2V5|A0A023G2V5_9ACAR	41.53	7	1	1	17727	Putative secreted protein OS=Amblyomma triste PE=2 SV=1	S
tr|A0A131YFH5|A0A131YFH5_RHIAP	41.53	7	1	1	18962	Uncharacterized protein OS=Rhipicephalus appendiculatus PE=4 SV=1	U
tr|L7M4S4|L7M4S4_9ACAR	41.53	6	1	1	19072	Putative secreted protein OS=Rhipicephalus pulchellus PE=2 SV=1	S
tr|A0A034WWG9|A0A034WWG9_RHIMP	41.53	6	1	1	19086	Bm05 OS=Rhipicephalus microplus PE=4 SV=1	S
tr|B1NNT8|B1NNT8_9ACAR	41.53	6	1	1	19086	Putative uncharacterized protein OS=Rhipicephalus annulatus PE=2 SV=1	U
tr|A0A023FTP8|A0A023FTP8_9ACAR	41.53	6	1	1	19374	Putative secreted protein OS=Amblyomma cajennense PE=2 SV=1	S
tr|A0A023G181|A0A023G181_9ACAR	41.53	6	1	1	19360	Putative secreted protein OS=Amblyomma parvum PE=2 SV=1	S
tr|A0A0C9R5T7|A0A0C9R5T7_AMBAM	41.53	6	1	1	19374	Putative secreted protein OS=Amblyomma americanum PE=2 SV=1	S
tr|G3MMQ5|G3MMQ5_9ACAR	41.53	6	1	1	19471	Uncharacterized protein OS=Amblyomma maculatum PE=2 SV=1	U
tr|G3BJU6|G3BJU6_HAELO	41.53	6	1	1	19985	Immunogenic protein OS=Haemaphysalis longicornis PE=2 SV=1	S
c100338_g1_i1|m.10458	41.53	6	1	1	21169	NR: unknown larval protein [Rhipicephalus annulatus]	U
gi|401071181	40.56	14	1	1	10305	NR: hemagglutinin [Stenotrophomonas maltophilia] >gi|401071181|gb|EJP79692.1| hypothetical protein A1OC_02707 [Stenotrophomonas maltophilia Ab55555]	T
tr|L7MK16|L7MK16_9ACAR	40.56	4	1	1	37950	Putative glycine rich protein (Fragment) OS=Rhipicephalus pulchellus PE=2 SV=1	S
tr|A0A131XI00|A0A131XI00_9ACAR	39.26	7	1	1	31126	Putative enoyl-coa hydratase OS=Hyalomma excavatum PE=2 SV=1	H
gi|215508734	37.73	6	1	1	21534	NR: crystallin, alpha B, putative [Ixodes scapularis] >gi|215508734|gb|EEC18188.1| crystallin, alpha B, putative, partial [Ixodes scapularis]; PFAM: Hsp20/alpha; PFAM: Alpha	H
tr|A0A131YNX8|A0A131YNX8_RHIAP	37.73	6	1	1	21540	Crystallin, alpha B OS=Rhipicephalus appendiculatus PE=3 SV=1	H
tr|A0A023FLX5|A0A023FLX5_9ACAR	37.69	7	2	2	27371	Putative short-chain alcohol dehydrogenase/3-hydroxyacyl-coa dehydrogenase OS=Amblyomma cajennense PE=2 SV=1	H
tr|A0A131YYH0|A0A131YYH0_RHIAP	37.69	7	2	2	27326	3-hydroxyacyl-CoA dehydrogenase / 3-hydroxy-2-methylbutyryl-CoA dehydrogenase OS=Rhipicephalus appendiculatus PE=3 SV=1	H
tr|A0A1E1XB23|A0A1E1XB23_9ACAR	37.69	7	2	2	27359	Putative short-chain alcohol dehydrogenase/3-hydroxyacyl-coa dehydrogenase (Fragment) OS=Amblyomma aureolatum PE=2 SV=1	H
tr|A0A0C9RY70|A0A0C9RY70_AMBAM	37.69	7	2	2	27342	Putative short-chain alcohol dehydrogenase/3-hydroxyacyl-coa dehydrogenase (Fragment) OS=Amblyomma americanum PE=2 SV=1	H
gi|215498822	37.69	7	2	2	27350	NR: short-chain alcohol dehydrogenase, putative [Ixodes scapularis] >gi|215498822|gb|EEC08316.1| short-chain alcohol dehydrogenase, putative [Ixodes scapularis]; PFAM: short; PFAM: Enoyl-(Acyl; PFAM: KR	H
tr|A0A131XC52|A0A131XC52_9ACAR	37.69	7	2	2	28301	Putative short-chain alcohol dehydrogenase/3-hydroxyacyl-coa dehydrogenase (Fragment) OS=Hyalomma excavatum PE=2 SV=1	H
tr|G3MK41|G3MK41_9ACAR	37.69	7	2	2	28798	Uncharacterized protein OS=Amblyomma maculatum PE=2 SV=1	U
tr|L7MDN0|L7MDN0_9ACAR	37.69	6	2	2	32215	Putative short-chain alcohol dehydrogenase/3-hydroxyacyl-coa dehydrogenase (Fragment) OS=Rhipicephalus pulchellus PE=2 SV=1	H
tr|L7MM36|L7MM36_9ACAR	37.69	6	2	2	32654	Putative short-chain alcohol dehydrogenase/3-hydroxyacyl-coa dehydrogenase (Fragment) OS=Rhipicephalus pulchellus PE=2 SV=1	H
tr|A0A1E1X761|A0A1E1X761_9ACAR	37.11	0	2	1	361900	Putative microtubule associated complex (Fragment) OS=Amblyomma aureolatum PE=2 SV=1	H
tr|I1ZDJ1|I1ZDJ1_9ACAR	36.41	2	1	1	61979	Heat shock protein cognate 5 (Fragment) OS=Camisia segnis GN=Hsc70-5 PE=3 SV=1	H
tr|I1ZDP1|I1ZDP1_9ACAR	36.41	2	1	1	62059	Heat shock protein cognate 5 (Fragment) OS=Oryzomyopus sp. AD729 GN=Hsc70-5 PE=3 SV=1	H
tr|G3MM77|G3MM77_9ACAR	36.41	2	1	1	83205	Uncharacterized protein OS=Amblyomma maculatum PE=2 SV=1	U
c295231_g1_i4|m.119895	35.85	20	2	2	13615	NR: TPA: TPA_exp: hypothetical secreted protein 1652 [Amblyomma variegatum]	S
c295231_g1_i1|m.119891	35.85	19	2	2	14682	NR: TPA: TPA_exp: hypothetical secreted protein 1652 [Amblyomma variegatum]	S
c295231_g1_i2|m.119893	35.85	17	2	2	16510	NR: TPA: TPA_exp: hypothetical secreted protein 1652 [Amblyomma variegatum]	S
gi|485896136	35.69	6	1	1	38257	NR: cathepsin L, partial [Hyalomma anatolicum anatolicum] >gi|485896136|gb|AGK88356.1| cathepsin L, partial [Hyalomma anatolicum anatolicum] >gi|485896144|gb|AGK88359.1| cathepsin L, partial [Hyalomma anatolicum anatolicum] >gi|4858...	S
tr|G3MHL0|G3MHL0_9ACAR	32.85	8	1	1	16765	Uncharacterized protein (Fragment) OS=Amblyomma maculatum PE=2 SV=1	U
c262798_g1_i1|m.48527	32.7	14	2	2	23761	NR: cuticle protein [Lipaphis erysimi]	S
c262798_g1_i2|m.48530	32.7	13	2	2	26357	NR: cuticle protein [Rhopalosiphum maidis]	S
tr|T1KIB8|T1KIB8_TETUR	32.26	4	1	1	39438	Isocitrate dehydrogenase [NAD] subunit, mitochondrial OS=Tetranychus urticae PE=3 SV=1	H
gi|215509181	30.9	6	1	1	28501	NR: phosphomannomutase, putative [Ixodes scapularis] >gi|215509181|gb|EEC18634.1| phosphomannomutase, putative [Ixodes scapularis]; PFAM: Eukaryotic; PFAM: haloacid	H
tr|L7M0C6|L7M0C6_9ACAR	30.65	4	2	1	59570	Glucosylceramidase OS=Rhipicephalus pulchellus PE=2 SV=1	H
tr|L7M9B9|L7M9B9_9ACAR	30.53	4	1	1	24914	Putative amblyomma 40-33 family member OS=Rhipicephalus pulchellus PE=2 SV=1	S
tr|A0A023FU55|A0A023FU55_9ACAR	30.53	4	1	1	24971	Putative tpa exp: secreted protein OS=Amblyomma cajennense PE=2 SV=1	S
tr|A0A023FR11|A0A023FR11_9ACAR	30.53	4	1	1	24956	Putative tpa exp: secreted protein OS=Amblyomma cajennense PE=2 SV=1	S
tr|A0A034WZ19|A0A034WZ19_RHIMP	30.53	4	1	1	24963	Secreted protein 8 OS=Rhipicephalus microplus PE=4 SV=1	S
tr|A0A131YMK5|A0A131YMK5_RHIAP	30.53	4	1	1	24909	Uncharacterized protein OS=Rhipicephalus appendiculatus PE=4 SV=1	U
tr|G3MPY8|G3MPY8_9ACAR	30.53	4	1	1	25024	Uncharacterized protein OS=Amblyomma maculatum PE=2 SV=1	U
tr|A0A023G3Q9|A0A023G3Q9_9ACAR	30.53	4	1	1	27603	Putative tpa exp: secreted protein (Fragment) OS=Amblyomma triste PE=2 SV=1	S
c257833_g1_i1|m.44989	29.6	10	2	2	18344	unknown	U
tr|L7M6S1|L7M6S1_9ACAR	27.76	19	2	0	20270	Putative heat shock-related protein OS=Rhipicephalus pulchellus PE=2 SV=1	H
tr|A0A0C9S182|A0A0C9S182_AMBAM	26.55	8	1	1	19228	Putative 40s ribosomal protein s3 (Fragment) OS=Amblyomma americanum PE=2 SV=1	H
tr|A6N9Z4|A6N9Z4_ORNPR	26.55	6	1	1	26516	40S ribosomal protein S3 OS=Ornithodoros parkeri PE=2 SV=1	H
tr|A0A1E1X3F8|A0A1E1X3F8_9ACAR	26.55	6	1	1	26496	Putative 40s ribosomal protein s3 OS=Amblyomma aureolatum PE=2 SV=1	H
tr|A0A131XPH3|A0A131XPH3_9ACAR	26.55	6	1	1	26496	Putative 40s ribosomal protein s3 OS=Hyalomma excavatum PE=2 SV=1	H
tr|A0A131YTE0|A0A131YTE0_RHIAP	26.55	6	1	1	26496	Small subunit ribosomal protein S3e OS=Rhipicephalus appendiculatus PE=4 SV=1	H
c275658_g2_i3|m.62232	26.55	6	1	1	26480	NR: 40S ribosomal protein S3 [Ornithodoros parkeri]; PFAM: Ribosomal; PFAM: KH	H
tr|A0A0C9RU44|A0A0C9RU44_AMBAM	26.55	6	1	1	26524	Putative 40s ribosomal protein s3 OS=Amblyomma americanum PE=2 SV=1	H
c275658_g2_i1|m.62228	26.55	6	1	1	26480	NR: 40S ribosomal protein S3 [Ornithodoros parkeri]; PFAM: Ribosomal; PFAM: KH	H
tr|A0A0K8RGF8|A0A0K8RGF8_IXORI	26.55	6	1	1	26653	Putative 40s ribosomal protein s3 OS=Ixodes ricinus PE=2 SV=1	H
tr|G3MI35|G3MI35_9ACAR	26.55	6	1	1	28150	Uncharacterized protein (Fragment) OS=Amblyomma maculatum PE=2 SV=1	U
tr|V5HIS1|V5HIS1_IXORI	26.55	5	1	1	29524	Putative 40s ribosomal protein s3-a OS=Ixodes ricinus PE=2 SV=1	H
c275658_g2_i8|m.62237	26.55	5	1	1	29756	NR: 40S ribosomal protein S3 [Ornithodoros parkeri]; PFAM: Ribosomal; PFAM: KH	H
tr|A0A131XSL2|A0A131XSL2_IXORI	26.55	5	1	1	32485	Putative 40s ribosomal protein s3 (Fragment) OS=Ixodes ricinus PE=2 SV=1	H
gi|762076631	25.26	1	1	1	77906	NR: PREDICTED: mutS protein homolog 5-like isoform X1 [Crassostrea gigas] >gi|762076631|ref|XP_011446557.1| PREDICTED: mutS protein homolog 5-like isoform X1 [Crassostrea gigas] >gi|762076633|ref|XP_011446566.1| PREDICTED: mutS pro...	S
tr|T1KK73|T1KK73_TETUR	25.26	0	1	1	173406	Uncharacterized protein OS=Tetranychus urticae PE=4 SV=1	U
c302005_g1_i1|m.155622	23.66	5	1	1	50459	NR: putative ATP-dependent RNA helicase me31b, partial [Stegodyphus mimosarum]; PFAM: DEAD/DEAH; PFAM: Helicase	H
c288094_g1_i5|m.91012	23.59	9	1	1	10687	unknown	U
tr|B7PA41|B7PA41_IXOSC	23.29	1	1	1	134498	Putative uncharacterized protein OS=Ixodes scapularis GN=IscW_ISCW016752 PE=4 SV=1	U
tr|A0A023GL99|A0A023GL99_9ACAR	22.33	4	1	1	62725	Glucose-6-phosphate isomerase OS=Amblyomma triste PE=2 SV=1	H
tr|A0A023GLZ4|A0A023GLZ4_9ACAR	21.91	1	1	1	79954	Putative low density lipoprotein receptor OS=Amblyomma triste PE=2 SV=1	H
tr|A0A1D2AJB1|A0A1D2AJB1_ORNBR	21.85	14	1	1	8547	60s ribosomal protein l17 (Fragment) OS=Ornithodoros brasiliensis PE=3 SV=1	H
gi|215498897	21.85	6	1	1	18889	NR: ribosomal protein L17, putative [Ixodes scapularis] >gi|215498897|gb|EEC08391.1| ribosomal protein L17, putative [Ixodes scapularis]; PFAM: Ribosomal	H
sp|Q4PM54|RL17_IXOSC	21.85	5	1	1	21343	60S ribosomal protein L17 OS=Ixodes scapularis GN=RpL17 PE=2 SV=1	H
sp|Q09JW2|RL17_ARGMO	21.85	5	1	1	21403	60S ribosomal protein L17 OS=Argas monolakensis GN=RpL17 PE=2 SV=1	H
tr|A0A131Z442|A0A131Z442_RHIAP	21.85	5	1	1	21329	Large subunit ribosomal protein L17e OS=Rhipicephalus appendiculatus PE=3 SV=1	H
gi|56462372	21.85	5	1	1	21547	NR: RecName: Full=60S ribosomal protein L17 [Lonomia obliqua] >gi|56462372|gb|AAV91469.1| ribosomal protein 31 [Lonomia obliqua]; PFAM: Ribosomal	H
tr|V5HS76|V5HS76_IXORI	21.85	5	1	1	23077	Putative 60s ribosomal protein (Fragment) OS=Ixodes ricinus PE=2 SV=1	H
tr|B7PP70|B7PP70_IXOSC	21.85	5	1	1	23168	Ribosomal protein L17, putative OS=Ixodes scapularis GN=IscW_ISCW005425 PE=3 SV=1	H
tr|A0A023FJ87|A0A023FJ87_9ACAR	21.85	5	1	1	23315	Putative 60s ribosomal protein l22 (Fragment) OS=Amblyomma cajennense PE=2 SV=1	H
tr|A0A023GFF5|A0A023GFF5_9ACAR	21.85	5	1	1	23402	Putative 60s ribosomal protein l22 (Fragment) OS=Amblyomma triste PE=2 SV=1	H
tr|A0A023FXA1|A0A023FXA1_9ACAR	21.85	5	1	1	23479	Putative 60s ribosomal protein l22 (Fragment) OS=Amblyomma parvum PE=2 SV=1	H
tr|A0A023G7D6|A0A023G7D6_9ACAR	21.85	5	1	1	23638	Putative 60s ribosomal protein l22 (Fragment) OS=Amblyomma triste PE=2 SV=1	H
tr|A0A023FFI6|A0A023FFI6_9ACAR	21.85	5	1	1	23615	Putative 60s ribosomal protein l22 (Fragment) OS=Amblyomma cajennense PE=2 SV=1	H
tr|A0A1E1XAT5|A0A1E1XAT5_9ACAR	21.85	5	1	1	24109	Putative ribosomal protein l17 (Fragment) OS=Amblyomma aureolatum PE=2 SV=1	H
tr|G3MH05|G3MH05_9ACAR	21.85	5	1	1	24478	Uncharacterized protein (Fragment) OS=Amblyomma maculatum PE=2 SV=1	U
tr|G3MH04|G3MH04_9ACAR	21.85	5	1	1	24483	Uncharacterized protein (Fragment) OS=Amblyomma maculatum PE=2 SV=1	U
tr|L7MJ32|L7MJ32_9ACAR	21.85	5	1	1	24864	Putative ribosomal protein l17 (Fragment) OS=Rhipicephalus pulchellus PE=2 SV=1	H
tr|A0A0K8RPW3|A0A0K8RPW3_IXORI	21.85	4	1	1	28781	Putative 60s ribosomal protein l22 (Fragment) OS=Ixodes ricinus PE=2 SV=1	H
tr|L7MH93|L7MH93_9ACAR	21.77	0	1	1	239216	Putative thyroid hormone receptor-associated protein complex subunit (Fragment) OS=Rhipicephalus pulchellus PE=2 SV=1	H
tr|L7LV93|L7LV93_9ACAR	21.77	0	1	1	246485	Putative thyroid hormone receptor-associated protein complex subunit OS=Rhipicephalus pulchellus PE=2 SV=1	H
tr|B5M741|B5M741_AMBAM	21.51	10	1	1	7331	Heat shock protein 10 (Fragment) OS=Amblyomma americanum PE=2 SV=1	H
tr|A0A1E1WYH8|A0A1E1WYH8_9ACAR	21.51	8	1	1	9613	Putative mitochondrial chaperonin (Fragment) OS=Amblyomma aureolatum PE=2 SV=1	H
tr|A0A0C9SA42|A0A0C9SA42_AMBAM	21.51	7	1	1	10791	Putative heat shock protein (Fragment) OS=Amblyomma americanum PE=2 SV=1	H
tr|A0A131XL51|A0A131XL51_9ACAR	21.51	7	1	1	10979	Putative mitochondrial chaperonin OS=Hyalomma excavatum PE=2 SV=1	H
tr|L7M2D0|L7M2D0_9ACAR	21.51	7	1	1	10933	Putative mitochondrial chaperonin OS=Rhipicephalus pulchellus PE=2 SV=1	H
tr|A0A1E1WYZ3|A0A1E1WYZ3_9ACAR	21.51	7	1	1	10923	Putative mitochondrial chaperonin OS=Amblyomma aureolatum PE=2 SV=1	H
tr|A0A131YU54|A0A131YU54_RHIAP	21.51	4	1	1	17103	Chaperonin GroES OS=Rhipicephalus appendiculatus PE=3 SV=1	H
tr|A0A132A0S0|A0A132A0S0_SARSC	21.51	1	1	1	79280	NHL repeat-containing protein 2-like protein OS=Sarcoptes scabiei GN=QR98_0029970 PE=4 SV=1	H
tr|A0A023FEV4|A0A023FEV4_9ACAR	21.51	7	1	1	11159	Putative heat shock protein OS=Amblyomma cajennense PE=2 SV=1	H
tr|A0A132AJV9|A0A132AJV9_SARSC	21.51	7	1	1	11258	10 kDa heat shock protein, mitochondrial-like protein OS=Sarcoptes scabiei GN=QR98_0098460 PE=3 SV=1	H
tr|A0A023FW75|A0A023FW75_9ACAR	21.51	7	1	1	11014	Putative heat shock protein OS=Amblyomma parvum PE=2 SV=1	H
tr|A0A023GGY0|A0A023GGY0_9ACAR	21.51	7	1	1	10936	Putative heat shock protein OS=Amblyomma triste PE=2 SV=1	H
tr|G3MN59|G3MN59_9ACAR	21.51	7	1	1	10936	Uncharacterized protein OS=Amblyomma maculatum PE=2 SV=1	U
tr|L7ME71|L7ME71_9ACAR	21.51	2	1	1	37489	Kinase (Fragment) OS=Rhipicephalus pulchellus PE=2 SV=1	S
tr|T1L3H0|T1L3H0_TETUR	21.51	2	1	1	37863	Uncharacterized protein OS=Tetranychus urticae PE=3 SV=1	U
tr|L7MGH7|L7MGH7_9ACAR	21.51	2	1	1	37540	Kinase (Fragment) OS=Rhipicephalus pulchellus PE=2 SV=1	S
tr|A0A131XE41|A0A131XE41_9ACAR	21.51	2	1	1	37890	Kinase (Fragment) OS=Hyalomma excavatum PE=2 SV=1	S
tr|G3MQD2|G3MQD2_9ACAR	21.51	2	1	1	39390	Uncharacterized protein OS=Amblyomma maculatum PE=2 SV=1	U
tr|A0A1E1XAK7|A0A1E1XAK7_9ACAR	21.51	2	1	1	39544	Putative prohibitins and stomatins of the pid superfamily protein OS=Amblyomma aureolatum PE=2 SV=1	H
tr|A0A023GIX3|A0A023GIX3_9ACAR	21.51	2	1	1	39390	Putative prohibitins and stomatins of the pid superfamily OS=Amblyomma triste PE=2 SV=1	H
tr|A0A023FLY2|A0A023FLY2_9ACAR	21.51	2	1	1	39563	Putative prohibitins and stomatins of the pid superfamily OS=Amblyomma cajennense PE=2 SV=1	H
c302693_g1_i4|m.160146	21.51	2	1	1	46191	NR: TPA: TPA_inf: inositol polyphosphate kinase [Amblyomma variegatum]; PFAM: Inositol	H
tr|A0A131YV96|A0A131YV96_RHIAP	21.51	2	1	1	45921	Kinase OS=Rhipicephalus appendiculatus PE=3 SV=1	S
c302693_g1_i3|m.160143	21.51	2	1	1	46191	NR: TPA: TPA_inf: inositol polyphosphate kinase [Amblyomma variegatum]; PFAM: Inositol	H
tr|A0A131Y9D6|A0A131Y9D6_RHIAP	21.51	2	1	1	45979	Kinase OS=Rhipicephalus appendiculatus PE=3 SV=1	S
tr|B7Q104|B7Q104_IXOSC	21.4	4	1	1	21063	Zinc finger protein, putative OS=Ixodes scapularis GN=IscW_ISCW009285 PE=4 SV=1	H
tr|V5IEM7|V5IEM7_IXORI	21.33	1	1	1	53200	Putative connectin OS=Ixodes ricinus PE=2 SV=1	H
tr|A0A131ZWV5|A0A131ZWV5_SARSC	21.31	0	1	1	237116	Fatty acid synthase-like protein 1 OS=Sarcoptes scabiei GN=QR98_0010060 PE=4 SV=1	H
tr|A0A147BCU5|A0A147BCU5_IXORI	20.89	0	1	1	322920	Putative translation initiation factor 5b eif-5b (Fragment) OS=Ixodes ricinus PE=4 SV=1	H
tr|A0A147BUI6|A0A147BUI6_IXORI	20.88	3	1	1	47671	Putative aminopeptidase (Fragment) OS=Ixodes ricinus PE=4 SV=1	S
tr|A0A132A187|A0A132A187_SARSC	20.85	1	1	1	106478	Chaoptin-like protein 2 OS=Sarcoptes scabiei GN=QR98_0025600 PE=4 SV=1	H
tr|A0A147BD87|A0A147BD87_IXORI	20.85	2	1	1	34991	Putative endonuclease/reverse transcript OS=Ixodes ricinus PE=4 SV=1	H
tr|L7M7B2|L7M7B2_9ACAR	20.22	4	1	1	53441	Putative metalloexopeptidase OS=Rhipicephalus pulchellus PE=2 SV=1	S
tr|A0A131YQQ5|A0A131YQQ5_RHIAP	20.22	3	1	1	55967	Cytosolic nonspecific dipeptidase OS=Rhipicephalus appendiculatus PE=4 SV=1	H
gi|215500369	20.11	1	1	1	135475	NR: afadin, putative [Ixodes scapularis] >gi|215500369|gb|EEC09863.1| afadin, putative [Ixodes scapularis]; PFAM: DIL; PFAM: Ras; PFAM: PDZ; PFAM: FHA	H
tr|A0A147BRM7|A0A147BRM7_IXORI	20.11	0	1	1	170545	Putative actin filament-binding protein afadin OS=Ixodes ricinus PE=4 SV=1	H
tr|A0A131XX33|A0A131XX33_IXORI	20.11	0	1	1	172980	Putative actin filament-binding protein afadin (Fragment) OS=Ixodes ricinus PE=2 SV=1	H
tr|L7M969|L7M969_9ACAR	20.11	0	1	1	185697	Putative actin filament-binding protein afadin OS=Rhipicephalus pulchellus PE=2 SV=1	H
tr|A0A1E1X605|A0A1E1X605_9ACAR	20.11	0	1	1	188421	Putative actin filament-binding protein afadin OS=Amblyomma aureolatum PE=2 SV=1	H
tr|B7PTE1|B7PTE1_IXOSC	20.11	0	1	1	200805	Afadin, putative OS=Ixodes scapularis GN=IscW_ISCW019802 PE=4 SV=1	H
tr|A0A147BK03|A0A147BK03_IXORI	20.11	9	1	1	8402	Uncharacterized protein (Fragment) OS=Ixodes ricinus PE=4 SV=1	U
c45042_g1_i1|m.4958	20.11	6	1	1	12844	unknown	U
tr|A0A023GJS7|A0A023GJS7_9ACAR	20.11	2	1	1	44748	Putative actin filament-binding protein afadin (Fragment) OS=Amblyomma triste PE=2 SV=1	H
tr|A0A132AGN6|A0A132AGN6_SARSC	20.11	0	1	1	197252	Afadin-like protein OS=Sarcoptes scabiei GN=QR98_0087080 PE=4 SV=1	H
c307770_g1_i1|m.196967	348.37	70	91	53	177725	NR: hemelipoglycoprotein precursor [Dermacentor variabilis]; PFAM: Lipoprotein; PFAM: Domain; PFAM: von	T
tr|A0A131YGT1|A0A131YGT1_RHIAP	257	33	51	0	222332	Myosin heavy chain 6/7 OS=Rhipicephalus appendiculatus PE=3 SV=1	H
c312182_g1_i5|m.236840	242.84	41	44	2	150994	NR: PREDICTED: myosin heavy chain, muscle-like [Limulus polyphemus]; PFAM: Myosin; PFAM: Myosin	H
tr|Q5D579|Q5D579_IXORI	238.02	74	24	0	41563	Actin (Fragment) OS=Ixodes ricinus PE=2 SV=1	H
tr|B4XC06|B4XC06_HAELO	238.02	74	24	0	41693	Actin (Fragment) OS=Haemaphysalis longicornis GN=ACT PE=2 SV=1	H
tr|A4UTU3|A4UTU3_DERVA	238.02	74	24	0	41824	Beta-actin OS=Dermacentor variabilis PE=2 SV=2	H
tr|A0A023GJC4|A0A023GJC4_9ACAR	238.02	74	24	0	41824	Putative actin OS=Amblyomma triste PE=2 SV=1	H
tr|A0A1E1X349|A0A1E1X349_9ACAR	238.02	74	24	0	41824	Putative actin related protein 1 OS=Amblyomma aureolatum PE=2 SV=1	H
tr|A0A023FKT1|A0A023FKT1_9ACAR	238.02	74	24	0	41824	Putative actin OS=Amblyomma cajennense PE=2 SV=1	H
tr|L7M8J7|L7M8J7_9ACAR	238.02	74	24	0	41824	Putative actin OS=Rhipicephalus pulchellus PE=2 SV=1	H
tr|A0A023FX30|A0A023FX30_9ACAR	238.02	74	24	0	41824	Putative actin OS=Amblyomma parvum PE=2 SV=1	H
gi|675368839	238.02	74	24	0	41810	NR: actin [Agelena silvatica] >gi|675368839|gb|KFM61741.1| Actin, clone 403, partial [Stegodyphus mimosarum]; PFAM: Actin	H
tr|T1KE55|T1KE55_TETUR	238.02	74	24	0	41854	Uncharacterized protein OS=Tetranychus urticae PE=3 SV=1	U
c305622_g1_i2|m.180275	214.87	50	24	14	58770	NR: hemelipoglycoprotein precursor 2 [Dermacentor variabilis]; PFAM: von	T
tr|V5I4B8|V5I4B8_IXORI	209.53	24	36	0	222105	Putative myosin class i heavy chain OS=Ixodes ricinus PE=2 SV=1	H
tr|A0A131Y3Q3|A0A131Y3Q3_IXORI	209.53	24	36	0	222072	Putative myosin class i heavy chain OS=Ixodes ricinus PE=2 SV=1	H
tr|Q19V51|Q19V51_DERVA	209.46	13	20	0	177655	Hemelipoglycoprotein OS=Dermacentor variabilis PE=2 SV=1	T
tr|A0A131XPK1|A0A131XPK1_9ACAR	206.08	24	32	4	238854	Putative actin-binding cytoskeleton protein filamin (Fragment) OS=Hyalomma excavatum PE=2 SV=1	H
tr|A0A131YWN9|A0A131YWN9_RHIAP	198.6	19	26	0	238122	Filamin OS=Rhipicephalus appendiculatus PE=4 SV=1	H
tr|A0A131YV23|A0A131YV23_RHIAP	198.6	19	26	0	239827	Filamin OS=Rhipicephalus appendiculatus PE=4 SV=1	H
c288627_g1_i1|m.93076	197.03	66	15	1	39798	NR: TPA: TPA_exp: fructose 1,6-bisphosphate aldolase [Amblyomma variegatum]; PFAM: Fructose-bisphosphate	H
tr|A0A131XID5|A0A131XID5_9ACAR	192.19	39	16	16	61045	Putative chaperonin subunit OS=Hyalomma excavatum PE=2 SV=1	H
c234518_g1_i1|m.33465	190.72	75	17	11	33997	NR: hemelipoglycoprotein precursor 2 [Dermacentor variabilis]; PFAM: Domain; PFAM: Lipoprotein	T
c295996_g1_i1|m.123383	188.97	39	20	16	71037	NR: heat shock 70 kDa protein [Haemaphysalis flava]; PFAM: Hsp70; PFAM: MreB/Mbl	H
tr|A0A131YWH5|A0A131YWH5_RHIAP	188.97	39	20	16	71076	Heat shock 70kDa protein 1/8 OS=Rhipicephalus appendiculatus PE=3 SV=1	H
gi|215503777	188.55	48	18	18	50775	NR: translation elongation factor EF-1 alpha/Tu, putative [Ixodes scapularis] >gi|215503777|gb|EEC13271.1| translation elongation factor EF-1 alpha/Tu, putative [Ixodes scapularis]; PFAM: Elongation; PFAM: Elongation; PFAM: Elongati...	H
tr|A0A131XL32|A0A131XL32_9ACAR	188.42	39	14	14	58168	Putative aldehyde dehydrogenase (Fragment) OS=Hyalomma excavatum PE=2 SV=1	H
tr|A0A131XGD2|A0A131XGD2_9ACAR	188.19	57	13	2	35914	Malate dehydrogenase OS=Hyalomma excavatum PE=2 SV=1	H
tr|A0A131XQW9|A0A131XQW9_9ACAR	187.01	38	21	21	93589	Putative elongation factor 2-like isoform 1 (Fragment) OS=Hyalomma excavatum PE=2 SV=1	H
c297924_g1_i11|m.133484	186.86	53	10	10	36068	NR: glyceraldehyde 3-phosphate dehydrogenase [Dermacentor variabilis]; PFAM: Glyceraldehyde; PFAM: Glyceraldehyde	H
tr|A0A131XNG6|A0A131XNG6_9ACAR	186.86	53	10	10	36068	Glyceraldehyde-3-phosphate dehydrogenase OS=Hyalomma excavatum PE=2 SV=1	H
c297924_g1_i6|m.133477	186.86	48	10	10	40230	NR: glyceraldehyde 3-phosphate dehydrogenase [Dermacentor variabilis]; PFAM: Glyceraldehyde; PFAM: Glyceraldehyde	H
tr|A0A023FUV2|A0A023FUV2_9ACAR	184.2	9	16	0	177208	Putative vitellogenin-2 OS=Amblyomma cajennense PE=2 SV=1	T
tr|B5ABL8|B5ABL8_DERVA	182.98	10	18	0	170803	Hemelipoglycoprotein 2 (Fragment) OS=Dermacentor variabilis PE=2 SV=1	T
tr|L7M8Y4|L7M8Y4_9ACAR	181.63	45	12	0	35862	Malate dehydrogenase OS=Rhipicephalus pulchellus PE=2 SV=1	H
tr|A0A131Z2S2|A0A131Z2S2_RHIAP	177.17	47	12	0	35804	Malate dehydrogenase OS=Rhipicephalus appendiculatus PE=3 SV=1	H
tr|L7LWI3|L7LWI3_9ACAR	175.19	8	16	3	179234	Putative lipoprotein amino terminal region OS=Rhipicephalus pulchellus PE=2 SV=1	H
tr|A0A034WXH7|A0A034WXH7_RHIMP	174.21	18	15	4	108476	Vitellogenin 4 (Fragment) OS=Rhipicephalus microplus PE=4 SV=1	T
tr|A0A131XF49|A0A131XF49_9ACAR	174.08	68	12	12	25175	Putative secreted salivary gland peptide OS=Hyalomma excavatum PE=2 SV=1	S
c311013_g1_i1|m.226393	174.08	68	12	12	25175	NR: TPA: TPA_inf: salivary protein 313 [Amblyomma variegatum]	S
c304173_g1_i1|m.169503	173.27	20	11	10	74188	NR: protein disulfide isomerase-2 [Haemaphysalis longicornis]; PFAM: Thioredoxin; PFAM: Thioredoxin; PFAM: Thioredoxin-like; PFAM: Thioredoxin-like; PFAM: Thioredoxin-like	H
c304173_g1_i4|m.169514	173.27	20	11	10	75265	NR: protein disulfide isomerase-2 [Haemaphysalis longicornis]; PFAM: Thioredoxin; PFAM: Thioredoxin; PFAM: Thioredoxin-like; PFAM: Thioredoxin-like; PFAM: Thioredoxin-like	H
c295486_g1_i1|m.120978	172.31	41	15	14	53173	NR: enolase [Haemaphysalis flava]; PFAM: Enolase,; PFAM: Enolase,; PFAM: Methylaspartate	H
c301117_g1_i5|m.150566	172.03	44	12	3	49972	NR: Tubulin alpha chain, partial [Stegodyphus mimosarum]; PFAM: Tubulin/FtsZ; PFAM: Tubulin	H
tr|A0A023FXC7|A0A023FXC7_9ACAR	172.03	44	12	3	50051	Tubulin alpha chain OS=Amblyomma parvum PE=2 SV=1	H
tr|G3MGQ1|G3MGQ1_9ACAR	172.03	42	12	3	52871	Tubulin alpha chain (Fragment) OS=Amblyomma maculatum PE=2 SV=1	H
c287288_g1_i1|m.88018	169.13	38	12	12	57242	NR: PREDICTED: catalase-like [Limulus polyphemus]; PFAM: Catalase; PFAM: Catalase-related	S
c122906_g1_i1|m.12694	161.39	52	8	4	20864	NR: Vitellogenin-1 [Haemaphysalis longicornis]	T
c300861_g1_i1|m.149154	158.76	30	9	9	45199	NR: serine protease inhibitor 6 RmS6 [Rhipicephalus microplus]; PFAM: Serpin	S
c300861_g1_i2|m.149157	158.76	28	9	9	47635	NR: serine protease inhibitor 6 RmS6 [Rhipicephalus microplus]; PFAM: Serpin	S
tr|A0A034WYZ2|A0A034WYZ2_RHIMP	158.34	73	8	8	16949	Actin-depolymerizing factor 1 OS=Rhipicephalus microplus PE=3 SV=1	H
c294490_g1_i1|m.115910	158.34	73	8	8	16949	NR: TPA: TPA_exp: actin depolymerizing factor [Amblyomma variegatum]; PFAM: Cofilin/tropomyosin-type	H
c294490_g1_i5|m.115914	158.34	73	8	8	16949	NR: TPA: TPA_exp: actin depolymerizing factor [Amblyomma variegatum]; PFAM: Cofilin/tropomyosin-type	H
tr|A0A131YDT0|A0A131YDT0_RHIAP	158.34	73	8	8	16949	Cofilin OS=Rhipicephalus appendiculatus PE=3 SV=1	H
tr|A0A131XQH4|A0A131XQH4_9ACAR	158.34	64	8	8	19465	Putative actin depolymerizing factor (Fragment) OS=Hyalomma excavatum PE=2 SV=1	H
gi|332184650	157.77	37	10	10	57577	NR: molecular chaperone GroEL [Francisella tularensis] >gi|332184650|gb|AEE26904.1| Heat shock protein 60 family chaperone GroEL [Francisella cf. tularensis subsp. novicida 3523]; PFAM: TCP-1/cpn60	H
c213243_g1_i1|m.27337	156.31	48	10	9	29546	NR: hemelipoglycoprotein precursor 2 [Dermacentor variabilis]; PFAM: Lipoprotein	T
c305697_g2_i5|m.180810	155.43	34	9	1	46966	NR: protein disulfide isomerase [Amblyomma variegatum]; PFAM: Thioredoxin-like; PFAM: Thioredoxin; PFAM: Thioredoxin; PFAM: Thioredoxin-like	H
tr|A0MVX0|A0MVX0_AMBAM	155.29	7	13	0	177038	Heme lipoprotein OS=Amblyomma americanum PE=2 SV=2	T
tr|A0A131Z3P5|A0A131Z3P5_RHIAP	154.48	22	12	10	72443	Heat shock 70kDa protein 5 OS=Rhipicephalus appendiculatus PE=3 SV=1	H
c282551_g1_i1|m.75355	150.63	38	11	10	47927	NR: calreticulin [Hyalomma excavatum]; PFAM: Calreticulin	H
tr|A0A131XDX7|A0A131XDX7_9ACAR	145.66	39	12	12	53684	Putative formyltetrahydrofolate dehydrogenase OS=Hyalomma excavatum PE=2 SV=1	H
c62478_g1_i1|m.6753	145.53	36	9	9	50584	NR: elongation factor-1 gamma, partial [Pionothele sp. DHL-2015]; PFAM: Elongation; PFAM: Glutathione; PFAM: Glutathione; PFAM: Glutathione; PFAM: Glutathione; PFAM: Glutathione; PFAM: Glutathione	H
tr|V5IGC7|V5IGC7_IXORI	138.11	8	11	0	237625	Putative actin-binding cytoskeleton protein filamin (Fragment) OS=Ixodes ricinus PE=2 SV=1	H
c307387_g1_i7|m.193726	137.79	36	8	8	39401	NR: glycerol-3-phosphate dehydrogenase [Ixodes ricinus]; PFAM: NAD-dependent; PFAM: NAD-dependent	H
c307387_g1_i9|m.193730	137.79	36	8	8	39401	NR: glycerol-3-phosphate dehydrogenase [Ixodes ricinus]; PFAM: NAD-dependent; PFAM: NAD-dependent	H
c307387_g1_i5|m.193724	137.79	36	8	8	39401	NR: glycerol-3-phosphate dehydrogenase [Ixodes ricinus]; PFAM: NAD-dependent; PFAM: NAD-dependent	H
c307387_g1_i3|m.193722	137.79	36	8	8	39401	NR: glycerol-3-phosphate dehydrogenase [Ixodes ricinus]; PFAM: NAD-dependent; PFAM: NAD-dependent	H
c307387_g1_i8|m.193728	137.79	37	8	8	38255	NR: glycerol-3-phosphate dehydrogenase [Ixodes ricinus]; PFAM: NAD-dependent; PFAM: NAD-dependent	H
gi|27596792	136.09	16	11	11	101934	NR: RecName: Full=Paramyosin [Rhipicephalus microplus] >gi|27596792|gb|AAO20875.1|AF479582_1 paramyosin [Rhipicephalus microplus]; PFAM: Myosin	H
c284747_g2_i11|m.80807	135.13	24	7	7	43276	NR: TPA: TPA_inf: metalloprotease [Amblyomma variegatum]	S
tr|L7MEG0|L7MEG0_9ACAR	134.39	18	13	4	87541	Putative heat shock protein (Fragment) OS=Rhipicephalus pulchellus PE=2 SV=1	H
gi|215510405	132.4	66	7	7	17152	NR: nucleoside diphosphate kinase, putative [Ixodes scapularis] >gi|215510405|gb|EEC19858.1| nucleoside diphosphate kinase, putative [Ixodes scapularis]; PFAM: Nucleoside	H
gi|215502813	131.61	16	7	7	59243	NR: pyruvate kinase, putative [Ixodes scapularis] >gi|215502813|gb|EEC12307.1| pyruvate kinase, putative [Ixodes scapularis]; PFAM: Pyruvate; PFAM: Pyruvate; PFAM: HpcH/HpaI	H
tr|E1CAX9|E1CAX9_HAELO	131.35	5	7	2	196837	Vitellogenin-1 OS=Haemaphysalis longicornis GN=HlVg-1 PE=2 SV=1	T
tr|A0A131YYS7|A0A131YYS7_RHIAP	131.15	38	10	10	56304	ATP synthase subunit beta OS=Rhipicephalus appendiculatus PE=3 SV=1	H
tr|A0A023FND3|A0A023FND3_9ACAR	131.15	37	10	10	56225	ATP synthase subunit beta (Fragment) OS=Amblyomma cajennense PE=2 SV=1	H
tr|G3MHD3|G3MHD3_9ACAR	131.15	36	10	10	59168	ATP synthase subunit beta (Fragment) OS=Amblyomma maculatum PE=2 SV=1	H
tr|L7MDQ8|L7MDQ8_9ACAR	131.15	35	10	10	59807	ATP synthase subunit beta (Fragment) OS=Rhipicephalus pulchellus PE=2 SV=1	H
tr|A0A023GL75|A0A023GL75_9ACAR	131.15	35	10	10	60314	ATP synthase subunit beta OS=Amblyomma triste PE=2 SV=1	H
gi|215491559	129.44	43	11	11	55642	NR: D-3-phosphoglycerate dehydrogenase, putative [Ixodes scapularis] >gi|215491559|gb|EEC01200.1| D-3-phosphoglycerate dehydrogenase, putative, partial [Ixodes scapularis]; PFAM: D-isomer; PFAM: D-isomer	H
c305697_g2_i6|m.180817	128.32	37	6	0	21558	NR: protein disulfide isomerase [Amblyomma variegatum]; PFAM: Thioredoxin; PFAM: Thioredoxin-like	H
tr|B1B544|B1B544_HAELO	127.89	4	8	0	176291	Vitellogenin-2 OS=Haemaphysalis longicornis GN=HlVg-2 PE=2 SV=1	T
c311242_g1_i2|m.228230	123.53	17	10	10	103157	NR: Alpha-actinin, sarcomeric, partial [Stegodyphus mimosarum]; PFAM: Spectrin; PFAM: Spectrin; PFAM: Spectrin; PFAM: Spectrin; PFAM: Calponin; PFAM: Calponin; PFAM: Ca2+; PFAM: CAMSAP; PFAM: EF-hand; PFAM: EF-hand; PFAM: EF-hand	H
tr|A0A131XGF0|A0A131XGF0_9ACAR	123.53	17	10	10	103157	Putative ca2+-binding actin-bundling protein OS=Hyalomma excavatum PE=2 SV=1	H
c311242_g1_i3|m.228239	123.53	17	10	10	103157	NR: Alpha-actinin, sarcomeric, partial [Stegodyphus mimosarum]; PFAM: Spectrin; PFAM: Spectrin; PFAM: Spectrin; PFAM: Spectrin; PFAM: Calponin; PFAM: Calponin; PFAM: Ca2+; PFAM: CAMSAP; PFAM: EF-hand; PFAM: EF-hand; PFAM: EF-hand	H
c303630_g1_i6|m.165862	123.44	13	4	2	52735	NR: metalloprotease [Haemaphysalis longicornis]; PFAM: Metallo-peptidase; PFAM: Metallo-peptidase; PFAM: Metallo-peptidase; PFAM: Metallo-peptidase; PFAM: Reprolysin	S
tr|A0A131ZCD0|A0A131ZCD0_RHIAP	121	7	8	0	115230	Lipoprotein amino terminal region (Fragment) OS=Rhipicephalus appendiculatus PE=4 SV=1	H
gi|215495966	120.11	35	7	7	26558	NR: glutathione S-transferase, putative [Ixodes scapularis] >gi|215495966|gb|EEC05607.1| glutathione S-transferase, putative [Ixodes scapularis]; PFAM: Glutathione; PFAM: Glutathione; PFAM: Glutathione	S
c299187_g1_i3|m.140118	120.04	46	8	4	25688	NR: glutathione S-transferase [Rhipicephalus microplus]; PFAM: Glutathione; PFAM: Glutathione; PFAM: Glutathione; PFAM: Glutathione	S
c299187_g1_i11|m.140126	120.04	46	8	4	25688	NR: glutathione S-transferase [Rhipicephalus microplus]; PFAM: Glutathione; PFAM: Glutathione; PFAM: Glutathione; PFAM: Glutathione	S
tr|A0A131XNE2|A0A131XNE2_9ACAR	120.04	46	8	4	25642	Putative glutathione s-transferase OS=Hyalomma excavatum PE=2 SV=1	S
c272483_g1_i1|m.58236	119.3	27	8	8	43200	NR: lysosomal acid phosphatase [Haemaphysalis longicornis]; PFAM: Histidine	S
tr|A0A023FL50|A0A023FL50_9ACAR	118.17	16	10	1	84492	Putative heat shock protein hsp 90-alpha isoform 1 (Fragment) OS=Amblyomma cajennense PE=2 SV=1	H
gi|215497590	117.14	34	8	8	37968	NR: fasciclin domain-containing protein, putative [Ixodes scapularis] >gi|215497590|gb|EEC07084.1| fasciclin domain-containing protein, putative [Ixodes scapularis]; PFAM: Fasciclin; PFAM: Fasciclin	H
c307862_g1_i1|m.197870	115.82	25	5	5	39813	NR: TPA: TPA_exp: malate dehydrogenase [Amblyomma variegatum]; PFAM: lactate/malate; PFAM: lactate/malate	H
c271523_g1_i4|m.57070	114.88	73	7	5	18187	NR: hemelipoglycoprotein precursor 2 [Dermacentor variabilis]	T
c294774_g2_i1|m.117607	112.65	21	5	5	43725	NR: Rab GDP dissociation inhibitor beta, partial [Stegodyphus mimosarum]; PFAM: GDP	H
gi|215498041	110.38	24	5	1	47564	NR: Filamin-C, putative [Ixodes scapularis] >gi|215498041|gb|EEC07535.1| Filamin-C, putative [Ixodes scapularis]; PFAM: Calponin; PFAM: Calponin; PFAM: Filamin/ABP280	H
tr|A0A131XLR9|A0A131XLR9_9ACAR	108.63	48	5	5	15627	Superoxide dismutase [Cu-Zn] OS=Hyalomma excavatum PE=2 SV=1	H
c308091_g1_i5|m.199737	108.63	48	5	5	15627	NR: putative superoxide dismutase Cu-Zn [Dermacentor variabilis]; PFAM: Copper/zinc	H
tr|A0A023FIS9|A0A023FIS9_9ACAR	108.11	40	6	5	28075	Uncharacterized protein OS=Amblyomma cajennense PE=2 SV=1	U
tr|V5HMU2|V5HMU2_IXORI	108.11	40	6	5	28075	Putative 14-3-3 logues OS=Ixodes ricinus PE=2 SV=1	S
tr|A0A034WTY5|A0A034WTY5_RHIMP	108.11	40	6	5	28075	14-3-3 protein zeta 1 OS=Rhipicephalus microplus PE=3 SV=1	S
tr|A0A131XJS0|A0A131XJS0_9ACAR	108.11	40	6	5	28075	Putative 14-3-3 protein zeta multifunctional 14-3-3 family chaperone OS=Hyalomma excavatum PE=2 SV=1	H
tr|A0A131YQJ3|A0A131YQJ3_RHIAP	108.11	40	6	5	28075	14-3-3 protein beta/theta/zeta OS=Rhipicephalus appendiculatus PE=3 SV=1	S
tr|L7M1Q0|L7M1Q0_9ACAR	108.11	40	6	5	28075	Putative 14-3-3 protein zeta multifunctional 14-3-3 family chaperone OS=Rhipicephalus pulchellus PE=2 SV=1	H
tr|A0A023GGR3|A0A023GGR3_9ACAR	108.11	40	6	5	28075	Uncharacterized protein OS=Amblyomma triste PE=2 SV=1	U
tr|A0A023FVN8|A0A023FVN8_9ACAR	108.11	40	6	5	28075	Uncharacterized protein OS=Amblyomma parvum PE=2 SV=1	U
tr|A0A1E1XFY3|A0A1E1XFY3_9ACAR	108.11	40	6	5	28075	Putative 14-3-3 protein zeta multifunctional 14-3-3 family chaperone OS=Amblyomma aureolatum PE=2 SV=1	H
tr|A0A131XJ51|A0A131XJ51_9ACAR	108	33	10	10	51706	Citrate synthase OS=Hyalomma excavatum PE=2 SV=1	H
gi|215503910	108	31	10	10	56700	NR: citrate synthase, putative [Ixodes scapularis] >gi|215503910|gb|EEC13404.1| citrate synthase, putative, partial [Ixodes scapularis]; PFAM: Citrate	H
c288546_g1_i8|m.92708	106.34	41	4	4	16878	PFAM: Single	S
tr|A0A131XSD6|A0A131XSD6_9ACAR	103.65	8	3	1	54239	Putative secreted metalloprotease (Fragment) OS=Hyalomma excavatum PE=2 SV=1	S
tr|L7MAZ4|L7MAZ4_9ACAR	103.03	18	5	5	43772	3-hydroxyisobutyryl-CoA hydrolase, mitochondrial OS=Rhipicephalus pulchellus PE=2 SV=1	H
tr|A0A131XJH0|A0A131XJH0_9ACAR	102.58	36	9	2	25617	Putative glutathione s-transferase mu class OS=Hyalomma excavatum PE=2 SV=1	S
tr|A0A131XP33|A0A131XP33_9ACAR	102.45	31	5	5	20587	Calponin OS=Hyalomma excavatum PE=2 SV=1	S
gi|215502938	101.45	16	5	5	61896	NR: phosphoglycerate mutase, putative [Ixodes scapularis] >gi|215502938|gb|EEC12432.1| phosphoglycerate mutase, putative [Ixodes scapularis]; PFAM: Metalloenzyme; PFAM: BPG-independent; PFAM: Type	S
c301139_g1_i1|m.150680	101.43	47	6	6	14732	NR: TPA: TPA_exp: fatty acid-binding protein FABP [Amblyomma variegatum]; PFAM: Lipocalin; PFAM: Lipocalin	S
tr|A0A131XQ18|A0A131XQ18_9ACAR	101.43	46	6	6	15203	Putative fatty acid-binding protein fabp (Fragment) OS=Hyalomma excavatum PE=2 SV=1	H
gi|311705543	100.02	44	8	1	20232	NR: glutathione S-transferase mu class [Rhipicephalus annulatus] >gi|311705543|gb|ADQ01065.1| glutathione S-transferase [Rhipicephalus microplus]; PFAM: Glutathione	S
c209976_g1_i1|m.26526	98.41	40	5	5	24818	NR: quinoid dihydropteridine reductase [Dermacentor variabilis]; PFAM: short	H
tr|A0A131XJ29|A0A131XJ29_9ACAR	98.41	40	5	5	24818	Putative dihydropteridine reductase dhpr/qdpr OS=Hyalomma excavatum PE=2 SV=1	H
tr|A0A131XED6|A0A131XED6_9ACAR	95.6	34	5	3	24849	Putative thioredoxin peroxidase (Fragment) OS=Hyalomma excavatum PE=2 SV=1	H
gi|215505794	95.6	25	5	3	33187	NR: alkyl hydroperoxide reductase, thiol specific antioxidant, putative [Ixodes scapularis] >gi|215505794|gb|EEC15288.1| alkyl hydroperoxide reductase, thiol specific antioxidant, putative [Ixodes scapularis]; PFAM: AhpC/TSA; PFAM:...	H
gi|215510786	91.61	33	5	5	25777	NR: thioredoxin-dependent peroxide reductase [Ixodes scapularis] >gi|215510786|gb|EEC20239.1| thioredoxin-dependent peroxide reductase [Ixodes scapularis]; PFAM: AhpC/TSA; PFAM: Redoxin; PFAM: C-terminal	H
tr|S5G8N2|S5G8N2_9ACAR	91.2	9	4	1	71576	Heat shock protein 70 OS=Neoseiulus cucumeris GN=hsp70 PE=2 SV=1	H
c277307_g2_i1|m.65002	91.1	21	4	4	26421	unknown	U
c277307_g2_i2|m.65005	91.1	21	4	4	27411	unknown	U
tr|L7M4A5|L7M4A5_9ACAR	90.94	37	6	6	21608	Peptidyl-prolyl cis-trans isomerase OS=Rhipicephalus pulchellus PE=2 SV=1	H
tr|A0A131YUP7|A0A131YUP7_RHIAP	90.94	37	6	6	21594	Peptidyl-prolyl cis-trans isomerase OS=Rhipicephalus appendiculatus PE=3 SV=1	H
tr|G3MN54|G3MN54_9ACAR	87.31	42	4	4	11367	Histone H4 OS=Amblyomma maculatum PE=2 SV=1	H
tr|A0A131Z809|A0A131Z809_RHIAP	87.31	42	4	4	11367	Histone H4 OS=Rhipicephalus appendiculatus PE=3 SV=1	H
tr|Q4PM69|Q4PM69_IXOSC	87.31	42	4	4	11367	Histone H4 OS=Ixodes scapularis GN=IscW_ISCW019498 PE=2 SV=1	H
tr|A0A023GDJ7|A0A023GDJ7_9ACAR	87.31	42	4	4	11367	Histone H4 OS=Amblyomma triste PE=2 SV=1	H
tr|A0A132ACK5|A0A132ACK5_SARSC	87.31	42	4	4	11367	Histone H4 OS=Sarcoptes scabiei GN=QR98_0039310 PE=3 SV=1	H
c250571_g1_i1|m.40729	87.31	42	4	4	11367	NR: PREDICTED: histone H4-like [Gorilla gorilla gorilla]; PFAM: Core; PFAM: TATA	H
tr|T1JYV7|T1JYV7_TETUR	87.31	42	4	4	11367	Histone H4 OS=Tetranychus urticae PE=3 SV=1	H
tr|A0A023FHA6|A0A023FHA6_9ACAR	87.31	42	4	4	11367	Histone H4 OS=Amblyomma cajennense PE=2 SV=1	H
tr|A0A0K8RQR8|A0A0K8RQR8_IXORI	87.31	41	4	4	11496	Histone H4 (Fragment) OS=Ixodes ricinus PE=2 SV=1	H
tr|A0A131Y252|A0A131Y252_IXORI	87.31	41	4	4	11481	Histone H4 (Fragment) OS=Ixodes ricinus PE=2 SV=1	H
tr|A0A1E1XVN0|A0A1E1XVN0_9ACAR	87.31	41	4	4	11667	Histone H4 (Fragment) OS=Amblyomma sculptum PE=2 SV=1	H
tr|A0A0C9QYX1|A0A0C9QYX1_AMBAM	87.31	41	4	4	11667	Histone H4 (Fragment) OS=Amblyomma americanum PE=2 SV=1	H
tr|A0A1E1X0M3|A0A1E1X0M3_9ACAR	87.31	40	4	4	11754	Histone H4 (Fragment) OS=Amblyomma aureolatum PE=2 SV=1	H
tr|A0A1E1X193|A0A1E1X193_9ACAR	87.31	40	4	4	11772	Histone H4 (Fragment) OS=Amblyomma aureolatum PE=2 SV=1	H
tr|A0A131XP52|A0A131XP52_9ACAR	87.31	40	4	4	11859	Histone H4 (Fragment) OS=Hyalomma excavatum PE=2 SV=1	H
tr|A0A023FT54|A0A023FT54_9ACAR	87.31	39	4	4	11970	Histone H4 (Fragment) OS=Amblyomma parvum PE=2 SV=1	H
tr|A0A023FTG4|A0A023FTG4_9ACAR	87.31	39	4	4	12049	Histone H4 (Fragment) OS=Amblyomma parvum PE=2 SV=1	H
tr|A0A1E1XSW7|A0A1E1XSW7_9ACAR	87.31	39	4	4	12184	Histone H4 (Fragment) OS=Amblyomma sculptum PE=2 SV=1	H
tr|A0A131XJJ1|A0A131XJJ1_9ACAR	87.31	38	4	4	12574	Histone H4 (Fragment) OS=Hyalomma excavatum PE=2 SV=1	H
tr|G3MMX0|G3MMX0_9ACAR	87.31	31	4	4	15432	Histone H4 OS=Amblyomma maculatum PE=2 SV=1	H
tr|A0A131XI15|A0A131XI15_9ACAR	82.88	22	3	3	24454	Superoxide dismutase OS=Hyalomma excavatum PE=2 SV=1	H
gi|215491359	82.88	22	3	3	24482	NR: manganese superoxide dismutase, putative [Ixodes scapularis] >gi|215491359|gb|EEC01000.1| manganese superoxide dismutase, putative, partial [Ixodes scapularis]; PFAM: Iron/manganese; PFAM: Iron/manganese	H
c248563_g1_i4|m.39727	82.13	7	2	2	61891	NR: Glutamate dehydrogenase, mitochondrial, partial [Stegodyphus mimosarum]; PFAM: Glutamate/Leucine/Phenylalanine/Valine; PFAM: Glu/Leu/Phe/Val	H
gi|215500943	82.05	13	3	3	40420	NR: glyoxylate/hydroxypyruvate reductase, putative [Ixodes scapularis] >gi|215500943|gb|EEC10437.1| glyoxylate/hydroxypyruvate reductase, putative [Ixodes scapularis]; PFAM: D-isomer; PFAM: D-isomer	S
c272220_g3_i1|m.57847	78.74	53	4	4	12206	NR: histone H3 [Xenoturbella bocki]; PFAM: Core	H
c272220_g3_i2|m.57850	78.74	53	4	4	12206	NR: histone H3 [Xenoturbella bocki]; PFAM: Core	H
c272220_g3_i3|m.57852	78.74	53	4	4	12206	NR: histone H3 [Xenoturbella bocki]; PFAM: Core	H
tr|L7LVH9|L7LVH9_9ACAR	78.74	41	4	4	15388	Histone H3 OS=Rhipicephalus pulchellus PE=2 SV=1	H
tr|G3MMX6|G3MMX6_9ACAR	78.74	41	4	4	15388	Histone H3 OS=Amblyomma maculatum PE=2 SV=1	H
tr|A0A131Y5N0|A0A131Y5N0_IXORI	78.74	37	4	4	17190	Putative histones h3 and h4 (Fragment) OS=Ixodes ricinus PE=2 SV=1	H
tr|A0A0K8RN17|A0A0K8RN17_IXORI	78.74	34	4	4	18443	Putative histones h3 and h4 (Fragment) OS=Ixodes ricinus PE=2 SV=1	H
c299789_g1_i3|m.143499	76.54	18	3	3	25436	NR: PREDICTED: heterogeneous nuclear ribonucleoprotein L-like isoform X1 [Limulus polyphemus]; PFAM: RNA; PFAM: RNA	H
c299789_g1_i5|m.143507	76.54	13	3	3	33705	NR: PREDICTED: heterogeneous nuclear ribonucleoprotein L-like isoform X2 [Limulus polyphemus]; PFAM: RNA; PFAM: RNA; PFAM: RNA; PFAM: RNA	H
c299789_g1_i1|m.143493	76.54	9	3	3	48707	NR: PREDICTED: heterogeneous nuclear ribonucleoprotein L-like isoform X2 [Limulus polyphemus]; PFAM: RNA; PFAM: RNA; PFAM: RNA; PFAM: RNA	H
tr|A0A131XC86|A0A131XC86_9ACAR	76.54	9	3	3	50831	Putative hnrnp-l/ptb/hephaestus splicing factor family (Fragment) OS=Hyalomma excavatum PE=2 SV=1	H
tr|A0A131YGJ3|A0A131YGJ3_RHIAP	76.54	9	3	3	51120	Heterogeneous nuclear ribonucleoprotein L OS=Rhipicephalus appendiculatus PE=4 SV=1	H
tr|A0A131YIP9|A0A131YIP9_RHIAP	76.54	9	3	3	52816	Heterogeneous nuclear ribonucleoprotein L OS=Rhipicephalus appendiculatus PE=4 SV=1	H
c299789_g1_i4|m.143502	76.54	8	3	3	55493	NR: PREDICTED: heterogeneous nuclear ribonucleoprotein L-like isoform X2 [Limulus polyphemus]; PFAM: RNA; PFAM: RNA; PFAM: RNA; PFAM: RNA; PFAM: RNA	H
c299789_g1_i6|m.143510	76.54	8	3	3	55682	NR: PREDICTED: heterogeneous nuclear ribonucleoprotein L-like isoform X2 [Limulus polyphemus]; PFAM: RNA; PFAM: RNA; PFAM: RNA; PFAM: RNA; PFAM: RNA	H
tr|L7MGY9|L7MGY9_9ACAR	76.54	8	3	3	57549	Putative heteroproteinous nuclear ribonucleoprotein l (Fragment) OS=Rhipicephalus pulchellus PE=2 SV=1	H
tr|A0A131Z1N4|A0A131Z1N4_RHIAP	64.99	18	3	1	27781	Peroxiredoxin (Alkyl hydroperoxide reductase subunit C) OS=Rhipicephalus appendiculatus PE=4 SV=1	H
tr|A0A023FXY2|A0A023FXY2_9ACAR	64.99	18	3	1	27667	Putative thioredoxin peroxidase OS=Amblyomma parvum PE=2 SV=1	H
tr|A0A023FP06|A0A023FP06_9ACAR	64.99	18	3	1	27681	Putative tpa exp: thioredoxin peroxidase OS=Amblyomma cajennense PE=2 SV=1	H
c287943_g2_i8|m.90461	64.92	21	5	5	43975	NR: TPA: TPA_exp: metallopeptidase [Amblyomma variegatum]; PFAM: Metallopeptidase	S
gi|345111058	63.04	8	1	1	27068	NR: Chain A, Crystal Structure Of Triosephosphate Isomerase From Rhipicephalus (Boophilus) Microplus. >gi|345111058|pdb|3TH6|B Chain B, Crystal Structure Of Triosephosphate Isomerase From Rhipicephalus (Boophilus) Microplus. >gi|11...	H
tr|A0A090X8L8|A0A090X8L8_IXORI	59.81	16	1	1	10990	Putative polyubiquitin babesia bovis t2bo polyubiquitin (Fragment) OS=Ixodes ricinus PE=2 SV=1	H
c139705_g1_i1|m.14824	59.81	14	1	1	12830	NR: Ubc protein [Mus musculus]; PFAM: Ubiquitin; PFAM: Ubiquitin-2; PFAM: Ubiquitin-like	H
tr|A0A0K8R2I3|A0A0K8R2I3_IXORI	59.81	13	1	1	13609	Putative ubiquitin/40s ribosomal protein s27a (Fragment) OS=Ixodes ricinus PE=2 SV=1	H
tr|A0A0K8RQA6|A0A0K8RQA6_IXORI	59.81	12	1	1	14524	Putative ubiquitin/40s ribosomal protein s27a fusion (Fragment) OS=Ixodes ricinus PE=2 SV=1	H
c285668_g6_i1|m.83288	59.81	11	1	1	16279	NR: Ubc protein [Mus musculus]; PFAM: Ubiquitin; PFAM: Ubiquitin; PFAM: Ubiquitin-2; PFAM: Ubiquitin-2; PFAM: Ubiquitin-like; PFAM: Ubiquitin-like; PFAM: Telomere; PFAM: Ubiquitin-2; PFAM: Ubiquitin-2	H
gi|215490569	59.81	10	1	1	17949	NR: 40S ribosomal protein S27A, putative [Ixodes scapularis] >gi|215490569|gb|EEC00212.1| 40S ribosomal protein S27A, putative [Ixodes scapularis]; PFAM: Ubiquitin; PFAM: Ribosomal; PFAM: Ubiquitin-2; PFAM: Ubiquitin-like	H
tr|A0A0K8RL79|A0A0K8RL79_IXORI	59.81	10	1	1	18066	Putative ubiquitin/40s ribosomal protein s27a fusion OS=Ixodes ricinus PE=2 SV=1	H
tr|V5I3F4|V5I3F4_IXORI	59.81	10	1	1	17769	Putative ubiquitin/40s ribosomal protein (Fragment) OS=Ixodes ricinus PE=2 SV=1	H
tr|A0A147BVN0|A0A147BVN0_IXORI	59.81	10	1	1	18583	Putative 40s ribosomal protein s27a (Fragment) OS=Ixodes ricinus PE=4 SV=1	H
tr|A0A0K8R331|A0A0K8R331_IXORI	59.81	9	1	1	21533	Putative ubiquitin/40s ribosomal protein s27a fusion (Fragment) OS=Ixodes ricinus PE=2 SV=1	H
c290485_g1_i5|m.99654	59.81	5	1	1	35043	NR: ubiquitin/40S ribosomal protein S27a fusion protein [Argas monolakensis]; PFAM: Ubiquitin; PFAM: Ubiquitin; PFAM: Ubiquitin; PFAM: Ubiquitin-2; PFAM: Ubiquitin-2; PFAM: Ubiquitin-2; PFAM: Ribosomal; PFAM: Ubiquitin-like; PFAM: U...	H
gi|194167698	59.81	5	1	1	34824	NR: GK10077 [Drosophila willistoni] >gi|194167698|gb|EDW82599.1| GK10077 [Drosophila willistoni]; PFAM: Ubiquitin; PFAM: Ubiquitin; PFAM: Ubiquitin; PFAM: Ubiquitin; PFAM: Ubiquitin-2; PFAM: Ubiquitin-2; PFAM: Ubiquitin-2; PFAM: Ubi...	H
c290485_g1_i1|m.99649	59.81	5	1	1	36643	NR: UBC protein, partial [Homo sapiens]; PFAM: Ubiquitin; PFAM: Ubiquitin; PFAM: Ubiquitin; PFAM: Ubiquitin; PFAM: Ubiquitin-2; PFAM: Ubiquitin-2; PFAM: Ubiquitin-2; PFAM: Ubiquitin-2; PFAM: Ubiquitin-like; PFAM: Ubiquitin-like; PFA...	H
tr|A0A131XRZ5|A0A131XRZ5_IXORI	59.81	3	1	1	64156	Putative polyubiquitin (Fragment) OS=Ixodes ricinus PE=2 SV=1	H
tr|A0A023FI08|A0A023FI08_9ACAR	59.61	20	3	2	29299	Putative multifunctional chaperone ixodes scapularis multifunctional chaperone OS=Amblyomma cajennense PE=2 SV=1	H
tr|A0A023GJM1|A0A023GJM1_9ACAR	59.61	20	3	2	29299	Putative multifunctional chaperone ixodes scapularis multifunctional chaperone OS=Amblyomma triste PE=2 SV=1	H
tr|L7M840|L7M840_9ACAR	59.61	20	3	2	29290	Putative multifunctional chaperone 14-3-3 family OS=Rhipicephalus pulchellus PE=2 SV=1	H
tr|A0A131YYE0|A0A131YYE0_RHIAP	59.61	20	3	2	29290	14-3-3 protein epsilon OS=Rhipicephalus appendiculatus PE=3 SV=1	S
tr|A0A1E1XUG1|A0A1E1XUG1_9ACAR	59.61	20	3	2	29299	Putative multifunctional chaperone OS=Amblyomma sculptum PE=2 SV=1	H
tr|A0A023FVS6|A0A023FVS6_9ACAR	59.61	20	3	2	29299	Putative multifunctional chaperone ixodes scapularis multifunctional chaperone OS=Amblyomma parvum PE=2 SV=1	H
tr|A0A131XIE5|A0A131XIE5_9ACAR	59.61	20	3	2	29290	Putative multifunctional chaperone OS=Hyalomma excavatum PE=2 SV=1	H
gi|215504612	59.61	20	3	2	29954	NR: multifunctional chaperone, putative [Ixodes scapularis] >gi|215504612|gb|EEC14106.1| multifunctional chaperone, putative [Ixodes scapularis]; PFAM: 14-3-3	H
c269603_g1_i2|m.54858	57.8	8	2	2	27849	NR: putative cement protein RIM36 [Rhipicephalus appendiculatus]	S
c269603_g1_i1|m.54856	57.8	7	2	2	29701	NR: putative cement protein RIM36 [Rhipicephalus appendiculatus]	S
tr|A0A0C9RRX6|A0A0C9RRX6_AMBAM	56.81	13	1	1	12768	Histone H2B (Fragment) OS=Amblyomma americanum PE=2 SV=1	H
tr|A0A1E1WXS4|A0A1E1WXS4_9ACAR	56.81	12	1	1	13409	Histone H2B (Fragment) OS=Amblyomma aureolatum PE=2 SV=1	H
c308846_g1_i3|m.206193	56.81	12	1	1	13864	NR: histone H2B [Nuttalliella namaqua]; PFAM: Core; PFAM: Histone-like	H
tr|T1K5R4|T1K5R4_TETUR	56.81	12	1	1	13789	Histone H2B OS=Tetranychus urticae PE=3 SV=1	H
tr|L7M620|L7M620_9ACAR	56.81	12	1	1	13803	Histone H2B OS=Rhipicephalus pulchellus PE=2 SV=1	H
tr|V5I1T0|V5I1T0_IXORI	56.81	12	1	1	13890	Histone H2B OS=Ixodes ricinus PE=2 SV=1	H
tr|A0A023GHR7|A0A023GHR7_9ACAR	56.81	12	1	1	13862	Histone H2B OS=Amblyomma triste PE=2 SV=1	H
tr|G3MN10|G3MN10_9ACAR	56.81	12	1	1	13862	Histone H2B OS=Amblyomma maculatum PE=2 SV=1	H
tr|A0A131XRH5|A0A131XRH5_9ACAR	56.81	12	1	1	13862	Histone H2B OS=Hyalomma excavatum PE=2 SV=1	H
tr|T1KJN2|T1KJN2_TETUR	56.81	12	1	1	13740	Histone H2B OS=Tetranychus urticae PE=3 SV=1	H
c308846_g1_i4|m.206200	56.81	12	1	1	13862	NR: histone H2B [Nuttalliella namaqua]; PFAM: Core; PFAM: Histone-like	H
tr|A0A023FWG9|A0A023FWG9_9ACAR	56.81	12	1	1	13787	Histone H2B OS=Amblyomma parvum PE=2 SV=1	H
tr|A0A096XIA7|A0A096XIA7_9ACAR	56.81	12	1	1	13862	Histone H2B OS=Nuttalliella namaqua PE=3 SV=1	H
tr|A0A023FF59|A0A023FF59_9ACAR	56.81	12	1	1	13833	Histone H2B OS=Amblyomma cajennense PE=2 SV=1	H
tr|Q4PM63|Q4PM63_IXOSC	56.81	12	1	1	13819	Histone H2B OS=Ixodes scapularis GN=IscW_ISCW019496 PE=2 SV=1	H
tr|A0A023FWA6|A0A023FWA6_9ACAR	56.81	12	1	1	13862	Histone H2B OS=Amblyomma parvum PE=2 SV=1	H
c308846_g1_i5|m.206207	56.81	12	1	1	13864	NR: histone H2B [Nuttalliella namaqua]; PFAM: Core; PFAM: Histone-like	H
tr|A0A131YTK4|A0A131YTK4_RHIAP	56.81	12	1	1	13803	Histone H2B OS=Rhipicephalus appendiculatus PE=3 SV=1	H
tr|A0A131XLQ7|A0A131XLQ7_9ACAR	56.81	12	1	1	13803	Histone H2B OS=Hyalomma excavatum PE=2 SV=1	H
c308846_g1_i6|m.206214	56.81	12	1	1	13862	NR: histone H2B [Nuttalliella namaqua]; PFAM: Core; PFAM: Histone-like	H
tr|A0A0K8RB64|A0A0K8RB64_IXORI	56.81	12	1	1	13819	Histone H2B OS=Ixodes ricinus PE=2 SV=1	H
tr|G3MN08|G3MN08_9ACAR	56.81	12	1	1	13803	Histone H2B OS=Amblyomma maculatum PE=2 SV=1	H
tr|A0A131Y3T5|A0A131Y3T5_IXORI	56.81	12	1	1	13805	Histone H2B OS=Ixodes ricinus PE=2 SV=1	H
gi|67083933	56.81	12	1	1	13803	NR: histone H2B, putative [Ixodes scapularis] >gi|67083933|gb|AAY66901.1| histone 2B [Ixodes scapularis] >gi|215500062|gb|EEC09556.1| histone H2B, putative [Ixodes scapularis]; PFAM: Core; PFAM: Histone-like	H
tr|B5M799|B5M799_AMBAM	56.81	12	1	1	13833	Histone H2B OS=Amblyomma americanum PE=2 SV=1	H
tr|A0A132A337|A0A132A337_SARSC	56.81	12	1	1	13898	Histone H2B OS=Sarcoptes scabiei GN=QR98_0037950 PE=3 SV=1	H
tr|A0A132ACT0|A0A132ACT0_SARSC	56.81	12	1	1	13993	Histone H2B OS=Sarcoptes scabiei GN=QR98_0072470 PE=3 SV=1	H
tr|A0A131Y6E4|A0A131Y6E4_IXORI	56.81	10	1	1	16741	Histone H2B (Fragment) OS=Ixodes ricinus PE=2 SV=1	H
c303467_g2_i4|m.164899	54.05	6	3	3	54211	NR: leucine aminopeptidase [Haemaphysalis longicornis]; PFAM: Cytosol; PFAM: Cytosol	H
c303467_g2_i1|m.164889	54.05	6	3	3	56224	NR: leucine aminopeptidase [Haemaphysalis longicornis]; PFAM: Cytosol; PFAM: Cytosol	H
tr|A0A131XMD6|A0A131XMD6_9ACAR	51.93	3	1	1	51979	Adenylyl cyclase-associated protein OS=Hyalomma excavatum PE=2 SV=1	H
gi|215510126	51.93	3	1	1	54421	NR: adenylate cyclase-associated protein, putative [Ixodes scapularis] >gi|215510126|gb|EEC19579.1| adenylate cyclase-associated protein, putative [Ixodes scapularis]; PFAM: Adenylate; PFAM: Adenylate	H
tr|A0A131YYZ5|A0A131YYZ5_RHIAP	51.93	3	1	1	54855	Adenylyl cyclase-associated protein OS=Rhipicephalus appendiculatus PE=3 SV=1	H
tr|G3MN09|G3MN09_9ACAR	40.14	22	2	2	13364	Histone H2A OS=Amblyomma maculatum PE=2 SV=1	H
tr|B7PSI5|B7PSI5_IXOSC	40.14	22	2	2	13364	Histone H2A OS=Ixodes scapularis GN=IscW_ISCW019497 PE=3 SV=1	H
tr|A0A023FUB7|A0A023FUB7_9ACAR	40.14	22	2	2	13364	Histone H2A OS=Amblyomma parvum PE=2 SV=1	H
tr|G3MN11|G3MN11_9ACAR	40.14	22	2	2	13320	Histone H2A OS=Amblyomma maculatum PE=2 SV=1	H
tr|A0A023FGQ4|A0A023FGQ4_9ACAR	40.14	22	2	2	13364	Histone H2A OS=Amblyomma cajennense PE=2 SV=1	H
tr|A0A096XIA9|A0A096XIA9_9ACAR	40.14	22	2	2	13320	Histone H2A OS=Nuttalliella namaqua PE=3 SV=1	H
gi|215500063	40.14	22	2	2	13364	NR: histone 2A [Ixodes scapularis] >gi|215500063|gb|EEC09557.1| histone 2A [Ixodes scapularis]; PFAM: Core; PFAM: Histone-like	H
tr|A0A0C9S0H3|A0A0C9S0H3_AMBAM	40.14	22	2	2	13364	Histone H2A OS=Amblyomma americanum PE=2 SV=1	H
tr|A0A0K8RIJ1|A0A0K8RIJ1_IXORI	40.14	22	2	2	13364	Histone H2A OS=Ixodes ricinus PE=2 SV=1	H
tr|L7M671|L7M671_9ACAR	40.14	22	2	2	13364	Histone H2A OS=Rhipicephalus pulchellus PE=2 SV=1	H
tr|V5HJX3|V5HJX3_IXORI	40.14	22	2	2	13648	Histone H2A OS=Ixodes ricinus PE=2 SV=1	H
tr|A0A147B8K8|A0A147B8K8_9ACAR	40.14	17	2	2	17456	Histone H2A (Fragment) OS=Carios mimon PE=3 SV=1	H
c311892_g1_i2|m.233908	33.73	1	1	1	97764	NR: Glycogen phosphorylase, partial [Stegodyphus mimosarum]; PFAM: Carbohydrate	H
c311892_g1_i1|m.233902	33.73	1	1	1	97764	NR: Glycogen phosphorylase, partial [Stegodyphus mimosarum]; PFAM: Carbohydrate	H
tr|A0A131Z701|A0A131Z701_RHIAP	32.85	11	1	1	12053	Cytochrome c OS=Rhipicephalus appendiculatus PE=3 SV=1	H
gi|68159726	32.85	11	1	1	12055	NR: cytochrome C [Dermacentor variabilis] >gi|68159726|gb|AAY86488.1| cytochrome C [Dermacentor variabilis]; PFAM: Cytochrome	H
tr|L7LZM3|L7LZM3_9ACAR	32.85	11	1	1	12039	Putative cytochrome c OS=Rhipicephalus pulchellus PE=2 SV=1	H
tr|A0A131YF41|A0A131YF41_RHIAP	32.29	4	1	1	21106	Peptidyl-prolyl cis-trans isomerase OS=Rhipicephalus appendiculatus PE=3 SV=1	H
tr|A0A034WWK3|A0A034WWK3_RHIMP	32.29	4	1	1	21194	Peptidyl-prolyl cis-trans isomerase OS=Rhipicephalus microplus PE=3 SV=1	H
tr|L7M6Q8|L7M6Q8_9ACAR	32.29	4	1	1	21199	Peptidyl-prolyl cis-trans isomerase OS=Rhipicephalus pulchellus PE=2 SV=1	H
gi|164793	28.7	11	1	1	13238	NR: beta-globin [Oryctolagus cuniculus] >gi|164793|gb|AAA02985.1| beta globin [Oryctolagus cuniculus] >gi|165077|gb|AAA31274.1| beta1-globin [Oryctolagus cuniculus] >gi|165085|gb|AAA31277.1| beta-1 globin [Oryctolagus cuniculus]; PF...	H
tr|A0A023GME3|A0A023GME3_9ACAR	131.7	8	12	0	153628	Putative vitellogenin-1 (Fragment) OS=Amblyomma triste PE=2 SV=1	T
c299274_g1_i3|m.140642	171.48	44	10	10	37577	NR: cathepsin L-like cysteine proteinase B [Rhipicephalus haemaphysaloides haemaphysaloides]; PFAM: Papain; PFAM: Cathepsin	H
tr|A0A131YLE9|A0A131YLE9_RHIAP	103.03	18	5	5	43813	3-hydroxyisobutyryl-CoA hydrolase, mitochondrial OS=Rhipicephalus appendiculatus PE=3 SV=1	H
tr|A0A131YDI9|A0A131YDI9_RHIAP	139.36	29	5	5	31944	Purine nucleoside phosphorylase OS=Rhipicephalus appendiculatus PE=3 SV=1	H
c280953_g1_i1|m.71826	139.36	29	5	5	32008	NR: PREDICTED: purine nucleoside phosphorylase-like isoform X2 [Limulus polyphemus]; PFAM: Phosphorylase	H
tr|A0A131YZ73|A0A131YZ73_RHIAP	139.36	28	5	5	32540	Purine nucleoside phosphorylase OS=Rhipicephalus appendiculatus PE=3 SV=1	H
c280953_g1_i4|m.71835	139.36	28	5	5	32617	NR: PREDICTED: purine nucleoside phosphorylase-like isoform X1 [Limulus polyphemus]; PFAM: Phosphorylase	H
tr|A0A131Z931|A0A131Z931_RHIAP	138.69	22	7	0	55095	Protein disulfide-isomerase OS=Rhipicephalus appendiculatus PE=3 SV=1	S

## Sheet: Housekeeping
Accession	-10lgP	Coverage (%)	#Peptides	#Unique	Avg. Mass
Protein synthesis machinery (73 )
tr|A0A131XHL2|A0A131XHL2_9ACAR	158.4	31	11	11	65411
tr|A0A131XE97|A0A131XE97_9ACAR	137.79	36	8	8	39427
c293320_g1_i9|m.110879	122.95	28	5	5	30696
tr|A0A131XS07|A0A131XS07_9ACAR	122.95	24	5	5	34247
gi|149287168	122.95	24	5	5	34217
tr|A0A131YU57|A0A131YU57_RHIAP	122.95	24	5	5	34577
tr|A0A023FKD0|A0A023FKD0_9ACAR	122.95	30	5	5	28896
tr|G3MK49|G3MK49_9ACAR	122.95	24	5	5	34554
tr|A0A023GI91|A0A023GI91_9ACAR	122.95	24	5	5	34533
tr|G3MKR0|G3MKR0_9ACAR	122.95	24	5	5	34559
tr|A0A023FLD9|A0A023FLD9_9ACAR	122.95	24	5	5	34578
tr|A0A023FKI5|A0A023FKI5_9ACAR	122.95	24	5	5	34578
tr|A0A023FIQ8|A0A023FIQ8_9ACAR	122.95	24	5	5	34564
tr|A0A023GLR4|A0A023GLR4_9ACAR	122.95	23	5	5	36600
tr|A0A131XLA0|A0A131XLA0_9ACAR	90.94	37	6	6	21622
tr|E2J6V2|E2J6V2_9ACAR	66.64	21	2	2	19297
tr|M4GY15|M4GY15_ANTDE	66.64	19	2	2	20598
tr|A0A023FHK0|A0A023FHK0_9ACAR	66.64	19	2	2	20880
tr|F0JA20|F0JA20_AMBVA	66.64	18	2	2	21700
tr|A0A131XPC7|A0A131XPC7_9ACAR	66.64	18	2	2	22187
tr|A0A023FX63|A0A023FX63_9ACAR	66.64	18	2	2	22171
tr|A0A023GIX6|A0A023GIX6_9ACAR	66.64	18	2	2	22145
c307296_g1_i4|m.193006	66.64	18	2	2	22187
c307296_g1_i2|m.193000	66.64	18	2	2	22187
tr|A0A131YT63|A0A131YT63_RHIAP	66.64	18	2	2	22187
c307296_g1_i7|m.193010	66.64	15	2	2	25678
tr|V5IIF3|V5IIF3_IXORI	59.81	12	1	1	15281
tr|A0A090X8I8|A0A090X8I8_IXORI	59.81	12	1	1	15122
tr|A0A0C9S182|A0A0C9S182_AMBAM	26.55	8	1	1	19228
tr|A6N9Z4|A6N9Z4_ORNPR	26.55	6	1	1	26516
tr|A0A1E1X3F8|A0A1E1X3F8_9ACAR	26.55	6	1	1	26496
tr|A0A131XPH3|A0A131XPH3_9ACAR	26.55	6	1	1	26496
tr|A0A131YTE0|A0A131YTE0_RHIAP	26.55	6	1	1	26496
c275658_g2_i3|m.62232	26.55	6	1	1	26480
tr|A0A0C9RU44|A0A0C9RU44_AMBAM	26.55	6	1	1	26524
c275658_g2_i1|m.62228	26.55	6	1	1	26480
tr|A0A0K8RGF8|A0A0K8RGF8_IXORI	26.55	6	1	1	26653
tr|V5HIS1|V5HIS1_IXORI	26.55	5	1	1	29524
c275658_g2_i8|m.62237	26.55	5	1	1	29756
tr|A0A131XSL2|A0A131XSL2_IXORI	26.55	5	1	1	32485
tr|A0A1D2AJB1|A0A1D2AJB1_ORNBR	21.85	14	1	1	8547
gi|215498897	21.85	6	1	1	18889
sp|Q4PM54|RL17_IXOSC	21.85	5	1	1	21343
sp|Q09JW2|RL17_ARGMO	21.85	5	1	1	21403
tr|A0A131Z442|A0A131Z442_RHIAP	21.85	5	1	1	21329
gi|56462372	21.85	5	1	1	21547
tr|V5HS76|V5HS76_IXORI	21.85	5	1	1	23077
tr|B7PP70|B7PP70_IXOSC	21.85	5	1	1	23168
tr|A0A023FJ87|A0A023FJ87_9ACAR	21.85	5	1	1	23315
tr|A0A023GFF5|A0A023GFF5_9ACAR	21.85	5	1	1	23402
tr|A0A023FXA1|A0A023FXA1_9ACAR	21.85	5	1	1	23479
tr|A0A023G7D6|A0A023G7D6_9ACAR	21.85	5	1	1	23638
tr|A0A023FFI6|A0A023FFI6_9ACAR	21.85	5	1	1	23615
tr|A0A1E1XAT5|A0A1E1XAT5_9ACAR	21.85	5	1	1	24109
tr|L7MJ32|L7MJ32_9ACAR	21.85	5	1	1	24864
tr|A0A0K8RPW3|A0A0K8RPW3_IXORI	21.85	4	1	1	28781
tr|A0A131XDX7|A0A131XDX7_9ACAR	145.66	39	12	12	53684
c299789_g1_i3|m.143499	76.54	18	3	3	25436
c299789_g1_i5|m.143507	76.54	13	3	3	33705
c299789_g1_i1|m.143493	76.54	9	3	3	48707
tr|A0A131YGJ3|A0A131YGJ3_RHIAP	76.54	9	3	3	51120
tr|A0A131YIP9|A0A131YIP9_RHIAP	76.54	9	3	3	52816
c299789_g1_i4|m.143502	76.54	8	3	3	55493
c299789_g1_i6|m.143510	76.54	8	3	3	55682
tr|L7MGY9|L7MGY9_9ACAR	76.54	8	3	3	57549
tr|A0A0K8R2I3|A0A0K8R2I3_IXORI	59.81	13	1	1	13609
tr|A0A0K8RQA6|A0A0K8RQA6_IXORI	59.81	12	1	1	14524
gi|215490569	59.81	10	1	1	17949
tr|A0A0K8RL79|A0A0K8RL79_IXORI	59.81	10	1	1	18066
tr|V5I3F4|V5I3F4_IXORI	59.81	10	1	1	17769
tr|A0A147BVN0|A0A147BVN0_IXORI	59.81	10	1	1	18583
tr|A0A0K8R331|A0A0K8R331_IXORI	59.81	9	1	1	21533
c290485_g1_i5|m.99654	59.81	5	1	1	35043
Protein modification machinery (31)
tr|L7MAC0|L7MAC0_9ACAR	104.71	8	2	2	58136
gi|215509390	104.71	8	2	2	58210
tr|A0A0K8RPM6|A0A0K8RPM6_IXORI	59.81	19	1	1	9711
tr|A0A0K8RPH6|A0A0K8RPH6_IXORI	59.81	15	1	1	12045
tr|V5HDT9|V5HDT9_IXORI	59.81	12	1	1	15045
tr|A0A023FIY1|A0A023FIY1_9ACAR	59.61	28	3	2	21722
tr|A0A023GLZ4|A0A023GLZ4_9ACAR	21.91	1	1	1	79954
tr|A0A1E1WYH8|A0A1E1WYH8_9ACAR	21.51	8	1	1	9613
tr|A0A131XL51|A0A131XL51_9ACAR	21.51	7	1	1	10979
tr|L7M2D0|L7M2D0_9ACAR	21.51	7	1	1	10933
tr|A0A1E1WYZ3|A0A1E1WYZ3_9ACAR	21.51	7	1	1	10923
tr|A0A131YU54|A0A131YU54_RHIAP	21.51	4	1	1	17103
tr|A0A131XID5|A0A131XID5_9ACAR	192.19	39	16	16	61045
tr|L7LWI3|L7LWI3_9ACAR	175.19	8	16	3	179234
tr|A0A131ZCD0|A0A131ZCD0_RHIAP	121	7	8	0	115230
tr|A0A131XJS0|A0A131XJS0_9ACAR	108.11	40	6	5	28075
tr|L7M1Q0|L7M1Q0_9ACAR	108.11	40	6	5	28075
tr|A0A1E1XFY3|A0A1E1XFY3_9ACAR	108.11	40	6	5	28075
tr|A0A090X8L8|A0A090X8L8_IXORI	59.81	16	1	1	10990
c139705_g1_i1|m.14824	59.81	14	1	1	12830
c285668_g6_i1|m.83288	59.81	11	1	1	16279
gi|194167698	59.81	5	1	1	34824
c290485_g1_i1|m.99649	59.81	5	1	1	36643
tr|A0A131XRZ5|A0A131XRZ5_IXORI	59.81	3	1	1	64156
tr|A0A023FI08|A0A023FI08_9ACAR	59.61	20	3	2	29299
tr|A0A023GJM1|A0A023GJM1_9ACAR	59.61	20	3	2	29299
tr|L7M840|L7M840_9ACAR	59.61	20	3	2	29290
tr|A0A1E1XUG1|A0A1E1XUG1_9ACAR	59.61	20	3	2	29299
tr|A0A023FVS6|A0A023FVS6_9ACAR	59.61	20	3	2	29299
tr|A0A131XIE5|A0A131XIE5_9ACAR	59.61	20	3	2	29290
gi|215504612	59.61	20	3	2	29954
Putative heat shock protein (38)
c295996_g1_i2|m.123386	188.97	43	20	16	65042
tr|A0A131XJD5|A0A131XJD5_9ACAR	134.94	54	11	0	20141
c289807_g1_i11|m.97269	125.91	58	9	0	20458
tr|A0A1E1XCV0|A0A1E1XCV0_9ACAR	118.17	16	10	1	83685
tr|A0A023GP15|A0A023GP15_9ACAR	118.17	16	10	1	84002
c289807_g1_i2|m.97247	114.12	34	7	0	25838
c289807_g1_i1|m.97244	109.65	48	8	0	20242
tr|A0A131XM70|A0A131XM70_9ACAR	108.28	40	6	1	20211
c289807_g1_i9|m.97265	105.61	35	6	0	20169
tr|A0A131XK37|A0A131XK37_9ACAR	104.95	31	5	0	20267
tr|L7M6Q5|L7M6Q5_9ACAR	103.37	42	6	0	19889
c278956_g1_i1|m.67827	96.56	29	5	1	20452
tr|A0A131XGT2|A0A131XGT2_9ACAR	96.56	29	5	1	20408
c289807_g1_i4|m.97251	81.04	25	5	0	22717
tr|S5FZD2|S5FZD2_9ACAR	76.56	5	3	0	81800
tr|A0A0G2SJM2|A0A0G2SJM2_TYRPU	69.49	5	3	0	82787
tr|Q86G69|Q86G69_DERVA	65.43	23	4	0	19792
tr|A0A131XKZ4|A0A131XKZ4_9ACAR	65.43	23	4	0	20253
tr|A0A023FRH0|A0A023FRH0_9ACAR	44.15	6	1	1	21730
tr|A0A131Z704|A0A131Z704_RHIAP	44.15	6	1	1	21858
gi|215501433	44.15	6	1	1	21833
tr|A0A1E1WZ06|A0A1E1WZ06_9ACAR	44.15	6	1	1	22084
tr|I1ZDJ1|I1ZDJ1_9ACAR	36.41	2	1	1	61979
tr|I1ZDP1|I1ZDP1_9ACAR	36.41	2	1	1	62059
tr|L7M6S1|L7M6S1_9ACAR	27.76	19	2	0	20270
tr|B5M741|B5M741_AMBAM	21.51	10	1	1	7331
tr|A0A0C9SA42|A0A0C9SA42_AMBAM	21.51	7	1	1	10791
tr|A0A023FEV4|A0A023FEV4_9ACAR	21.51	7	1	1	11159
tr|A0A132AJV9|A0A132AJV9_SARSC	21.51	7	1	1	11258
tr|A0A023FW75|A0A023FW75_9ACAR	21.51	7	1	1	11014
tr|A0A023GGY0|A0A023GGY0_9ACAR	21.51	7	1	1	10936
c295996_g1_i1|m.123383	188.97	39	20	16	71037
tr|A0A131YWH5|A0A131YWH5_RHIAP	188.97	39	20	16	71076
gi|332184650	157.77	37	10	10	57577
tr|A0A131Z3P5|A0A131Z3P5_RHIAP	154.48	22	12	10	72443
tr|L7MEG0|L7MEG0_9ACAR	134.39	18	13	4	87541
tr|A0A023FL50|A0A023FL50_9ACAR	118.17	16	10	1	84492
tr|S5G8N2|S5G8N2_9ACAR	91.2	9	4	1	71576
Translation regulation (16)
tr|A0A0C9S0M6|A0A0C9S0M6_AMBAM	96.54	32	3	3	15320
c289214_g1_i3|m.94980	96.54	28	3	3	17158
tr|L7M6Q0|L7M6Q0_9ACAR	96.54	28	3	3	17158
tr|A0A1E1XQ37|A0A1E1XQ37_9ACAR	96.54	28	3	3	17076
tr|F0J9V4|F0J9V4_AMBVA	96.54	28	3	3	17076
tr|C9W1G4|C9W1G4_RHISA	96.54	28	3	3	17220
tr|A0A023FFM0|A0A023FFM0_9ACAR	96.54	28	3	3	17076
tr|A0A023FTX6|A0A023FTX6_9ACAR	96.54	28	3	3	17076
tr|A0A131XL52|A0A131XL52_9ACAR	96.54	28	3	3	17168
tr|A0A131YLM1|A0A131YLM1_RHIAP	96.54	28	3	3	17158
tr|L7MG70|L7MG70_9ACAR	96.54	28	3	3	17656
tr|A0A147BCU5|A0A147BCU5_IXORI	20.89	0	1	1	322920
gi|215503777	188.55	48	18	18	50775
tr|A0A131XQW9|A0A131XQW9_9ACAR	187.01	38	21	21	93589
c62478_g1_i1|m.6753	145.53	36	9	9	50584
tr|A0A131XC86|A0A131XC86_9ACAR	76.54	9	3	3	50831
Transcription regulator (4)
tr|B7QJ52|B7QJ52_IXOSC	79.92	28	2	2	12259
tr|A0A131XBT6|A0A131XBT6_9ACAR	79.92	15	2	2	22213
tr|A0A0K8RKN1|A0A0K8RKN1_IXORI	79.92	14	2	2	24119
tr|A0A147BD87|A0A147BD87_IXORI	20.85	2	1	1	34991
Nuclear regulation (73)
tr|A0A132AAL0|A0A132AAL0_SARSC	56.81	14	1	1	12008
tr|A0A1E1WZM1|A0A1E1WZM1_9ACAR	56.81	12	1	1	13912
tr|A0A1E1XAK7|A0A1E1XAK7_9ACAR	21.51	2	1	1	39544
tr|A0A023GIX3|A0A023GIX3_9ACAR	21.51	2	1	1	39390
tr|A0A023FLY2|A0A023FLY2_9ACAR	21.51	2	1	1	39563
tr|B7Q104|B7Q104_IXOSC	21.4	4	1	1	21063
tr|G3MN54|G3MN54_9ACAR	87.31	42	4	4	11367
tr|A0A131Z809|A0A131Z809_RHIAP	87.31	42	4	4	11367
tr|Q4PM69|Q4PM69_IXOSC	87.31	42	4	4	11367
tr|A0A023GDJ7|A0A023GDJ7_9ACAR	87.31	42	4	4	11367
tr|A0A132ACK5|A0A132ACK5_SARSC	87.31	42	4	4	11367
c250571_g1_i1|m.40729	87.31	42	4	4	11367
tr|T1JYV7|T1JYV7_TETUR	87.31	42	4	4	11367
tr|A0A023FHA6|A0A023FHA6_9ACAR	87.31	42	4	4	11367
tr|A0A0K8RQR8|A0A0K8RQR8_IXORI	87.31	41	4	4	11496
tr|A0A131Y252|A0A131Y252_IXORI	87.31	41	4	4	11481
tr|A0A1E1XVN0|A0A1E1XVN0_9ACAR	87.31	41	4	4	11667
tr|A0A0C9QYX1|A0A0C9QYX1_AMBAM	87.31	41	4	4	11667
tr|A0A1E1X0M3|A0A1E1X0M3_9ACAR	87.31	40	4	4	11754
tr|A0A1E1X193|A0A1E1X193_9ACAR	87.31	40	4	4	11772
tr|A0A131XP52|A0A131XP52_9ACAR	87.31	40	4	4	11859
tr|A0A023FT54|A0A023FT54_9ACAR	87.31	39	4	4	11970
tr|A0A023FTG4|A0A023FTG4_9ACAR	87.31	39	4	4	12049
tr|A0A1E1XSW7|A0A1E1XSW7_9ACAR	87.31	39	4	4	12184
tr|A0A131XJJ1|A0A131XJJ1_9ACAR	87.31	38	4	4	12574
tr|G3MMX0|G3MMX0_9ACAR	87.31	31	4	4	15432
c272220_g3_i1|m.57847	78.74	53	4	4	12206
c272220_g3_i2|m.57850	78.74	53	4	4	12206
c272220_g3_i3|m.57852	78.74	53	4	4	12206
tr|L7LVH9|L7LVH9_9ACAR	78.74	41	4	4	15388
tr|G3MMX6|G3MMX6_9ACAR	78.74	41	4	4	15388
tr|A0A131Y5N0|A0A131Y5N0_IXORI	78.74	37	4	4	17190
tr|A0A0K8RN17|A0A0K8RN17_IXORI	78.74	34	4	4	18443
tr|A0A0C9RRX6|A0A0C9RRX6_AMBAM	56.81	13	1	1	12768
tr|A0A1E1WXS4|A0A1E1WXS4_9ACAR	56.81	12	1	1	13409
c308846_g1_i3|m.206193	56.81	12	1	1	13864
tr|T1K5R4|T1K5R4_TETUR	56.81	12	1	1	13789
tr|L7M620|L7M620_9ACAR	56.81	12	1	1	13803
tr|V5I1T0|V5I1T0_IXORI	56.81	12	1	1	13890
tr|A0A023GHR7|A0A023GHR7_9ACAR	56.81	12	1	1	13862
tr|G3MN10|G3MN10_9ACAR	56.81	12	1	1	13862
tr|A0A131XRH5|A0A131XRH5_9ACAR	56.81	12	1	1	13862
tr|T1KJN2|T1KJN2_TETUR	56.81	12	1	1	13740
c308846_g1_i4|m.206200	56.81	12	1	1	13862
tr|A0A023FWG9|A0A023FWG9_9ACAR	56.81	12	1	1	13787
tr|A0A096XIA7|A0A096XIA7_9ACAR	56.81	12	1	1	13862
tr|A0A023FF59|A0A023FF59_9ACAR	56.81	12	1	1	13833
tr|Q4PM63|Q4PM63_IXOSC	56.81	12	1	1	13819
tr|A0A023FWA6|A0A023FWA6_9ACAR	56.81	12	1	1	13862
c308846_g1_i5|m.206207	56.81	12	1	1	13864
tr|A0A131YTK4|A0A131YTK4_RHIAP	56.81	12	1	1	13803
tr|A0A131XLQ7|A0A131XLQ7_9ACAR	56.81	12	1	1	13803
c308846_g1_i6|m.206214	56.81	12	1	1	13862
tr|A0A0K8RB64|A0A0K8RB64_IXORI	56.81	12	1	1	13819
tr|G3MN08|G3MN08_9ACAR	56.81	12	1	1	13803
tr|A0A131Y3T5|A0A131Y3T5_IXORI	56.81	12	1	1	13805
gi|67083933	56.81	12	1	1	13803
tr|B5M799|B5M799_AMBAM	56.81	12	1	1	13833
tr|A0A132A337|A0A132A337_SARSC	56.81	12	1	1	13898
tr|A0A132ACT0|A0A132ACT0_SARSC	56.81	12	1	1	13993
tr|A0A131Y6E4|A0A131Y6E4_IXORI	56.81	10	1	1	16741
tr|G3MN09|G3MN09_9ACAR	40.14	22	2	2	13364
tr|B7PSI5|B7PSI5_IXOSC	40.14	22	2	2	13364
tr|A0A023FUB7|A0A023FUB7_9ACAR	40.14	22	2	2	13364
tr|G3MN11|G3MN11_9ACAR	40.14	22	2	2	13320
tr|A0A023FGQ4|A0A023FGQ4_9ACAR	40.14	22	2	2	13364
tr|A0A096XIA9|A0A096XIA9_9ACAR	40.14	22	2	2	13320
gi|215500063	40.14	22	2	2	13364
tr|A0A0C9S0H3|A0A0C9S0H3_AMBAM	40.14	22	2	2	13364
tr|A0A0K8RIJ1|A0A0K8RIJ1_IXORI	40.14	22	2	2	13364
tr|L7M671|L7M671_9ACAR	40.14	22	2	2	13364
tr|V5HJX3|V5HJX3_IXORI	40.14	22	2	2	13648
tr|A0A147B8K8|A0A147B8K8_9ACAR	40.14	17	2	2	17456
DNA replication regulators (7)
gi|215504501	95.66	20	4	4	32188
tr|A0A1E1XTV6|A0A1E1XTV6_9ACAR	95.66	19	4	4	32747
tr|A0A131XLT5|A0A131XLT5_9ACAR	95.66	19	4	4	32685
tr|A0A023FW34|A0A023FW34_9ACAR	95.66	19	4	4	32699
tr|A0A023FJG6|A0A023FJG6_9ACAR	95.66	19	4	4	32699
tr|A0A1E1X999|A0A1E1X999_9ACAR	95.66	19	4	4	32699
tr|A0A023GKU2|A0A023GKU2_9ACAR	95.66	19	4	4	32699
Signal transduction (12)
tr|A0A147B9Z5|A0A147B9Z5_9ACAR	95.66	19	4	4	32789
tr|A0A131YNR2|A0A131YNR2_RHIAP	95.66	16	4	4	38092
c294365_g3_i2|m.115300	75.48	8	1	1	14958
tr|D5LHI6|D5LHI6_AMBAM	75.48	7	1	1	15914
c301045_g2_i1|m.150205	68.85	6	2	2	48924
tr|A0A0C9S1J0|A0A0C9S1J0_AMBAM	67.81	13	2	2	22939
tr|F0J9Z3|F0J9Z3_AMBVA	67.81	13	2	2	22967
c299513_g1_i2|m.141914	67.81	13	2	2	23010
tr|A0A131YWW0|A0A131YWW0_RHIAP	67.81	13	2	2	23010
tr|L7MH93|L7MH93_9ACAR	21.77	0	1	1	239216
tr|L7LV93|L7LV93_9ACAR	21.77	0	1	1	246485
c294774_g2_i1|m.117607	112.65	21	5	5	43725
Cytoskeletal (52)
tr|A0A131Z6U4|A0A131Z6U4_RHIAP	257.67	33	51	1	224919
tr|A0A1E1X279|A0A1E1X279_9ACAR	239.06	27	43	0	222264
tr|A0A023FIL9|A0A023FIL9_9ACAR	239.03	73	23	1	41794
tr|A0A023FZB7|A0A023FZB7_9ACAR	239.03	73	23	1	41794
tr|A0A023GJF8|A0A023GJF8_9ACAR	239.03	73	23	1	41794
tr|Q6QD58|Q6QD58_ORNMO	239.03	73	23	1	41794
tr|Q6X4V4|Q6X4V4_RHIMP	238.02	74	24	0	41824
tr|A0A097CK67|A0A097CK67_HAEFA	238.02	74	24	0	41824
tr|Q6X4W3|Q6X4W3_HAELO	235.01	74	24	1	41825
tr|A0A0D3QJ45|A0A0D3QJ45_PANCT	205.95	56	18	1	41856
c311316_g1_i1|m.228795	192.15	30	23	0	132496
tr|A0A023GP58|A0A023GP58_9ACAR	149.54	17	13	1	113499
tr|A0A0Y0AUT9|A0A0Y0AUT9_9ACAR	142.81	50	11	11	32989
tr|A0A0Y0C614|A0A0Y0C614_9ACAR	142.81	50	11	11	33002
tr|A0A0Y0AXG9|A0A0Y0AXG9_RHIMP	142.81	50	11	11	33002
tr|A0A131YPL3|A0A131YPL3_RHIAP	136.09	16	11	11	102024
sp|Q86RN8|MYSP_RHIMP	136.09	16	11	11	101992
c276391_g1_i1|m.63369	85.9	41	7	7	32608
tr|A0A131XM37|A0A131XM37_9ACAR	85.9	41	7	7	32994
tr|A0A1E1X761|A0A1E1X761_9ACAR	37.11	0	2	1	361900
tr|A0A147BRM7|A0A147BRM7_IXORI	20.11	0	1	1	170545
tr|A0A131XX33|A0A131XX33_IXORI	20.11	0	1	1	172980
tr|L7M969|L7M969_9ACAR	20.11	0	1	1	185697
tr|A0A1E1X605|A0A1E1X605_9ACAR	20.11	0	1	1	188421
tr|A0A023GJS7|A0A023GJS7_9ACAR	20.11	2	1	1	44748
tr|A0A131YGT1|A0A131YGT1_RHIAP	257	33	51	0	222332
c312182_g1_i5|m.236840	242.84	41	44	2	150994
tr|Q5D579|Q5D579_IXORI	238.02	74	24	0	41563
tr|B4XC06|B4XC06_HAELO	238.02	74	24	0	41693
tr|A4UTU3|A4UTU3_DERVA	238.02	74	24	0	41824
tr|A0A023GJC4|A0A023GJC4_9ACAR	238.02	74	24	0	41824
tr|A0A1E1X349|A0A1E1X349_9ACAR	238.02	74	24	0	41824
tr|A0A023FKT1|A0A023FKT1_9ACAR	238.02	74	24	0	41824
tr|L7M8J7|L7M8J7_9ACAR	238.02	74	24	0	41824
tr|A0A023FX30|A0A023FX30_9ACAR	238.02	74	24	0	41824
gi|675368839	238.02	74	24	0	41810
tr|V5I4B8|V5I4B8_IXORI	209.53	24	36	0	222105
tr|A0A131Y3Q3|A0A131Y3Q3_IXORI	209.53	24	36	0	222072
tr|A0A131XPK1|A0A131XPK1_9ACAR	206.08	24	32	4	238854
tr|A0A131YWN9|A0A131YWN9_RHIAP	198.6	19	26	0	238122
tr|A0A131YV23|A0A131YV23_RHIAP	198.6	19	26	0	239827
tr|A0A034WYZ2|A0A034WYZ2_RHIMP	158.34	73	8	8	16949
c294490_g1_i1|m.115910	158.34	73	8	8	16949
c294490_g1_i5|m.115914	158.34	73	8	8	16949
tr|A0A131YDT0|A0A131YDT0_RHIAP	158.34	73	8	8	16949
tr|A0A131XQH4|A0A131XQH4_9ACAR	158.34	64	8	8	19465
tr|V5IGC7|V5IGC7_IXORI	138.11	8	11	0	237625
gi|27596792	136.09	16	11	11	101934
c311242_g1_i2|m.228230	123.53	17	10	10	103157
tr|A0A131XGF0|A0A131XGF0_9ACAR	123.53	17	10	10	103157
c311242_g1_i3|m.228239	123.53	17	10	10	103157
gi|215498041	110.38	24	5	1	47564
Structural protein (43)
tr|A0A131XI67|A0A131XI67_9ACAR	239.03	73	23	1	41780
tr|L7M721|L7M721_9ACAR	234.28	19	28	2	177721
tr|A0A131YP40|A0A131YP40_RHIAP	172.03	44	12	3	49986
tr|A0A131XLQ1|A0A131XLQ1_9ACAR	172.03	44	12	3	49986
tr|A0A023GKX1|A0A023GKX1_9ACAR	172.03	41	12	3	53700
tr|G3MKF8|G3MKF8_9ACAR	153.46	49	13	1	49838
tr|A0A023FK66|A0A023FK66_9ACAR	153.46	49	13	1	49838
tr|A0A023GK59|A0A023GK59_9ACAR	153.46	49	13	1	49838
tr|A0A131XPI7|A0A131XPI7_9ACAR	153.46	49	13	1	49838
tr|A0A1E1XCR6|A0A1E1XCR6_9ACAR	153.46	49	13	1	49824
tr|A0A0K8RCY6|A0A0K8RCY6_IXORI	151.57	54	13	1	45083
tr|A0A0K8RBZ1|A0A0K8RBZ1_IXORI	151.57	49	13	1	49857
tr|V5I1W5|V5I1W5_IXORI	151.57	49	13	1	50011
tr|A0A131XWH3|A0A131XWH3_IXORI	151.57	49	13	1	50043
gi|215493873	151.57	46	13	1	53601
tr|L7MD37|L7MD37_9ACAR	144.94	27	8	0	53220
tr|L7M1J3|L7M1J3_9ACAR	144.94	29	8	0	49942
tr|A0A131XWB5|A0A131XWB5_IXORI	144.94	29	8	0	50311
tr|B7PGI8|B7PGI8_IXOSC	144.94	26	8	0	54955
tr|A0A131YW70|A0A131YW70_RHIAP	108.05	45	6	0	20106
tr|A0A131XJD3|A0A131XJD3_9ACAR	105.92	31	4	4	22735
tr|A0A131YF71|A0A131YF71_RHIAP	105.92	30	4	4	23223
c293492_g3_i1|m.111605	105.92	28	4	4	25532
tr|Q2V829|Q2V829_9ACAR	105.92	28	4	4	25615
tr|A0A131Z331|A0A131Z331_RHIAP	105.92	28	4	4	25543
tr|A0A131YLK2|A0A131YLK2_RHIAP	98.04	1	4	2	495346
gi|914615227	95.78	34	4	0	14678
tr|A0A023G815|A0A023G815_9ACAR	77.88	24	2	1	11937
tr|A0A023G5G2|A0A023G5G2_9ACAR	77.88	24	2	1	11901
tr|A0A023G5L5|A0A023G5L5_9ACAR	77.88	14	2	1	19733
c297697_g1_i11|m.132254	73.5	16	6	6	67314
tr|A0A131XN23|A0A131XN23_9ACAR	73.5	16	6	6	68104
tr|A0A131YWU9|A0A131YWU9_RHIAP	67.82	17	4	0	21174
gi|215508734	37.73	6	1	1	21534
tr|A0A131YNX8|A0A131YNX8_RHIAP	37.73	6	1	1	21540
tr|A0A132A0S0|A0A132A0S0_SARSC	21.51	1	1	1	79280
tr|A0A132A187|A0A132A187_SARSC	20.85	1	1	1	106478
tr|A0A131YQQ5|A0A131YQQ5_RHIAP	20.22	3	1	1	55967
c301117_g1_i5|m.150566	172.03	44	12	3	49972
tr|A0A023FXC7|A0A023FXC7_9ACAR	172.03	44	12	3	50051
tr|G3MGQ1|G3MGQ1_9ACAR	172.03	42	12	3	52871
c282551_g1_i1|m.75355	150.63	38	11	10	47927
gi|164793	28.7	11	1	1	13238
Extracellular matrix (6)
c308513_g1_i4|m.203147	133.93	16	8	6	42080
tr|V5IEM7|V5IEM7_IXORI	21.33	1	1	1	53200
gi|215500369	20.11	1	1	1	135475
tr|B7PTE1|B7PTE1_IXOSC	20.11	0	1	1	200805
tr|A0A132AGN6|A0A132AGN6_SARSC	20.11	0	1	1	197252
gi|215497590	117.14	34	8	8	37968
Enzymes (28)
tr|A0A023FMC5|A0A023FMC5_9ACAR	48.54	4	2	2	38630
tr|A0A131XI00|A0A131XI00_9ACAR	39.26	7	1	1	31126
tr|A0A023FLX5|A0A023FLX5_9ACAR	37.69	7	2	2	27371
tr|A0A131YYH0|A0A131YYH0_RHIAP	37.69	7	2	2	27326
tr|A0A1E1XB23|A0A1E1XB23_9ACAR	37.69	7	2	2	27359
tr|A0A0C9RY70|A0A0C9RY70_AMBAM	37.69	7	2	2	27342
gi|215498822	37.69	7	2	2	27350
tr|A0A131XC52|A0A131XC52_9ACAR	37.69	7	2	2	28301
tr|L7MDN0|L7MDN0_9ACAR	37.69	6	2	2	32215
tr|L7MM36|L7MM36_9ACAR	37.69	6	2	2	32654
tr|T1KIB8|T1KIB8_TETUR	32.26	4	1	1	39438
gi|215509181	30.9	6	1	1	28501
c302005_g1_i1|m.155622	23.66	5	1	1	50459
tr|L7MAZ4|L7MAZ4_9ACAR	103.03	18	5	5	43772
c209976_g1_i1|m.26526	98.41	40	5	5	24818
tr|A0A131XJ29|A0A131XJ29_9ACAR	98.41	40	5	5	24818
tr|L7M4A5|L7M4A5_9ACAR	90.94	37	6	6	21608
tr|A0A131YUP7|A0A131YUP7_RHIAP	90.94	37	6	6	21594
gi|345111058	63.04	8	1	1	27068
c303467_g2_i4|m.164899	54.05	6	3	3	54211
c303467_g2_i1|m.164889	54.05	6	3	3	56224
c311892_g1_i2|m.233908	33.73	1	1	1	97764
c311892_g1_i1|m.233902	33.73	1	1	1	97764
tr|A0A131YF41|A0A131YF41_RHIAP	32.29	4	1	1	21106
tr|A0A034WWK3|A0A034WWK3_RHIMP	32.29	4	1	1	21194
tr|L7M6Q8|L7M6Q8_9ACAR	32.29	4	1	1	21199
c299274_g1_i3|m.140642	171.48	44	10	10	37577
tr|A0A131YLE9|A0A131YLE9_RHIAP	103.03	18	5	5	43813
Metabolism, carbohydrate (42)
c288627_g1_i2|m.93079	182.12	64	15	1	39479
tr|A0A131XQM7|A0A131XQM7_9ACAR	131.61	16	7	7	59290
c306022_g1_i2|m.183310	129.09	26	8	8	63557
c306022_g1_i3|m.183313	129.09	24	8	8	67561
gi|215494613	105.84	21	6	5	46879
tr|A0A131XF63|A0A131XF63_9ACAR	104.26	22	3	3	30705
tr|A0A147B765|A0A147B765_9ACAR	60.3	14	2	2	22567
tr|A0A023FI33|A0A023FI33_9ACAR	60.3	11	2	2	28651
tr|A0A131XQI5|A0A131XQI5_9ACAR	60.3	9	2	2	35488
tr|B7PN09|B7PN09_IXOSC	60.3	9	2	2	36322
tr|A0A147BUR5|A0A147BUR5_IXORI	60.3	8	2	2	37437
tr|A0A131Y1E2|A0A131Y1E2_IXORI	60.3	8	2	2	37391
tr|A0A023FVX9|A0A023FVX9_9ACAR	60.3	8	2	2	38355
tr|A0A131Z0J6|A0A131Z0J6_RHIAP	60.3	7	2	2	44073
c280816_g2_i1|m.71518	60.3	7	2	2	44565
gi|215494921	59.38	16	2	2	20972
tr|A0A131XF69|A0A131XF69_9ACAR	59.38	10	2	2	32225
tr|L7MMB5|L7MMB5_9ACAR	54.81	3	1	1	62755
tr|A0A023GKX6|A0A023GKX6_9ACAR	49.84	6	1	1	36692
gi|215504404	49.37	18	3	2	17843
tr|G3MND2|G3MND2_9ACAR	43.58	7	2	2	49229
tr|L7M0C6|L7M0C6_9ACAR	30.65	4	2	1	59570
tr|A0A023GL99|A0A023GL99_9ACAR	22.33	4	1	1	62725
c288627_g1_i1|m.93076	197.03	66	15	1	39798
tr|A0A131XL32|A0A131XL32_9ACAR	188.42	39	14	14	58168
tr|A0A131XGD2|A0A131XGD2_9ACAR	188.19	57	13	2	35914
c297924_g1_i11|m.133484	186.86	53	10	10	36068
tr|A0A131XNG6|A0A131XNG6_9ACAR	186.86	53	10	10	36068
c297924_g1_i6|m.133477	186.86	48	10	10	40230
tr|L7M8Y4|L7M8Y4_9ACAR	181.63	45	12	0	35862
tr|A0A131Z2S2|A0A131Z2S2_RHIAP	177.17	47	12	0	35804
c295486_g1_i1|m.120978	172.31	41	15	14	53173
c307387_g1_i7|m.193726	137.79	36	8	8	39401
c307387_g1_i9|m.193730	137.79	36	8	8	39401
c307387_g1_i5|m.193724	137.79	36	8	8	39401
c307387_g1_i3|m.193722	137.79	36	8	8	39401
c307387_g1_i8|m.193728	137.79	37	8	8	38255
gi|215502813	131.61	16	7	7	59243
gi|215491559	129.44	43	11	11	55642
c307862_g1_i1|m.197870	115.82	25	5	5	39813
tr|A0A131XJ51|A0A131XJ51_9ACAR	108	33	10	10	51706
gi|215503910	108	31	10	10	56700
Metabolism, energy (19)
tr|L7MAA0|L7MAA0_9ACAR	86.56	9	5	5	59905
tr|A0A131XKB7|A0A131XKB7_9ACAR	86.56	9	5	5	59884
tr|A0A023FZX4|A0A023FZX4_9ACAR	86.56	9	5	5	59853
tr|B7QCK2|B7QCK2_IXOSC	86.56	9	5	5	59844
tr|A0A0K8R485|A0A0K8R485_IXORI	86.56	9	5	5	59858
tr|A0A131Y060|A0A131Y060_IXORI	86.56	9	5	5	59868
tr|A0A0K8R3H6|A0A0K8R3H6_IXORI	86.56	9	5	5	59973
tr|A0A023FHQ8|A0A023FHQ8_9ACAR	67.81	18	2	2	16156
tr|A0A023FHY9|A0A023FHY9_9ACAR	67.81	13	2	2	22939
tr|A0A1E1XI66|A0A1E1XI66_9ACAR	67.81	13	2	2	22996
tr|A0A023GJ75|A0A023GJ75_9ACAR	67.81	13	2	2	22996
tr|A0A023FUN6|A0A023FUN6_9ACAR	67.81	13	2	2	22980
tr|A0A131XLL1|A0A131XLL1_9ACAR	67.81	13	2	2	23010
tr|G3MK39|G3MK39_9ACAR	43.06	8	2	2	44908
tr|A0A131YYS7|A0A131YYS7_RHIAP	131.15	38	10	10	56304
tr|A0A023FND3|A0A023FND3_9ACAR	131.15	37	10	10	56225
tr|G3MHD3|G3MHD3_9ACAR	131.15	36	10	10	59168
tr|L7MDQ8|L7MDQ8_9ACAR	131.15	35	10	10	59807
tr|A0A023GL75|A0A023GL75_9ACAR	131.15	35	10	10	60314
Metabolism, nucleotide (20)
gi|215497665	93.22	12	5	5	71150
tr|A0A131XKJ0|A0A131XKJ0_9ACAR	93.22	11	5	5	76974
tr|L7MGI2|L7MGI2_9ACAR	93.22	11	5	5	79527
tr|L7MEX3|L7MEX3_9ACAR	93.22	11	5	5	80730
tr|A0A131YI09|A0A131YI09_RHIAP	93.22	12	5	5	76029
tr|L7LUC2|L7LUC2_9ACAR	51.93	3	1	1	49115
tr|A0A023GKP9|A0A023GKP9_9ACAR	51.93	3	1	1	51874
tr|A0A1E1XA34|A0A1E1XA34_9ACAR	51.93	3	1	1	51906
tr|A0A023FLW1|A0A023FLW1_9ACAR	51.93	4	1	1	38289
tr|A0A023FN74|A0A023FN74_9ACAR	51.93	3	1	1	51980
tr|A0A1E1XTU8|A0A1E1XTU8_9ACAR	51.93	3	1	1	52024
tr|B7QL57|B7QL57_IXOSC	51.93	3	1	1	52687
gi|215510405	132.4	66	7	7	17152
tr|A0A131XMD6|A0A131XMD6_9ACAR	51.93	3	1	1	51979
gi|215510126	51.93	3	1	1	54421
tr|A0A131YYZ5|A0A131YYZ5_RHIAP	51.93	3	1	1	54855
tr|A0A131YDI9|A0A131YDI9_RHIAP	139.36	29	5	5	31944
c280953_g1_i1|m.71826	139.36	29	5	5	32008
tr|A0A131YZ73|A0A131YZ73_RHIAP	139.36	28	5	5	32540
c280953_g1_i4|m.71835	139.36	28	5	5	32617
Metabolism, lipid (5)
gi|215508991	106.35	32	4	4	20324
c302693_g1_i4|m.160146	21.51	2	1	1	46191
c302693_g1_i3|m.160143	21.51	2	1	1	46191
tr|A0A131ZWV5|A0A131ZWV5_SARSC	21.31	0	1	1	237116
tr|A0A131XQ18|A0A131XQ18_9ACAR	101.43	46	6	6	15203
Metabolism, amino acid (2)
c305507_g1_i6|m.179235	62.84	5	2	2	47324
c248563_g1_i4|m.39727	82.13	7	2	2	61891
Oxidant metabolism/detoxification (16)
c306338_g1_i1|m.185984	123.22	43	5	5	24564
tr|A0A131YP26|A0A131YP26_RHIAP	109.68	16	7	7	90257
c304173_g1_i1|m.169503	173.27	20	11	10	74188
c304173_g1_i4|m.169514	173.27	20	11	10	75265
c305697_g2_i5|m.180810	155.43	34	9	1	46966
c305697_g2_i6|m.180817	128.32	37	6	0	21558
tr|A0A131XLR9|A0A131XLR9_9ACAR	108.63	48	5	5	15627
c308091_g1_i5|m.199737	108.63	48	5	5	15627
tr|A0A131XED6|A0A131XED6_9ACAR	95.6	34	5	3	24849
gi|215505794	95.6	25	5	3	33187
gi|215510786	91.61	33	5	5	25777
tr|A0A131XI15|A0A131XI15_9ACAR	82.88	22	3	3	24454
gi|215491359	82.88	22	3	3	24482
tr|A0A131Z1N4|A0A131Z1N4_RHIAP	64.99	18	3	1	27781
tr|A0A023FXY2|A0A023FXY2_9ACAR	64.99	18	3	1	27667
tr|A0A023FP06|A0A023FP06_9ACAR	64.99	18	3	1	27681
Proteasome machinery (1)
tr|A0A023GJY0|A0A023GJY0_9ACAR	58.17	9	1	1	25853
cytochrome c (3)
tr|A0A131Z701|A0A131Z701_RHIAP	32.85	11	1	1	12053
gi|68159726	32.85	11	1	1	12055
tr|L7LZM3|L7LZM3_9ACAR	32.85	11	1	1	12039

## Sheet: Secreted 
Accession	-10lgP	Coverage (%)	#Peptides	#Unique	Avg. Mass
Protease inhibitors
Kunitz domain containing proteins
gi|215495904	54	8	2	2	27757
Serpin
c296318_g1_i2|m.124838	133.39	40	9	9	43158
c296200_g1_i1|m.124342	43.7	6	2	2	44814
tr|A0A131XKU1|A0A131XKU1_9ACAR	43.7	6	2	2	44777
c300861_g1_i1|m.149154	158.76	30	9	9	45199
c300861_g1_i2|m.149157	158.76	28	9	9	47635
Lipocalin
c301139_g1_i1|m.150680	101.43	47	6	6	14732
Glycine rich superfamily
tr|A0A131ZAF0|A0A131ZAF0_RHIAP	61.66	8	3	1	29918
tr|L7MK16|L7MK16_9ACAR	40.56	4	1	1	37950
Arginine-rich protein
tr|A0A131Z0L8|A0A131Z0L8_RHIAP	46.59	8	1	1	20641
Leucine-rich protein
tr|A0A023GH40|A0A023GH40_9ACAR	118.02	26	4	4	28389
Cement
tr|E2J6W1|E2J6W1_9ACAR	62.52	15	2	2	33790
c269603_g1_i2|m.54858	57.8	8	2	2	27849
c269603_g1_i1|m.54856	57.8	7	2	2	29701
Immunity- related products
tr|A0A131YWH0|A0A131YWH0_RHIAP	183.12	17	17	0	165426
tr|A0A131Z8W2|A0A131Z8W2_RHIAP	180.23	20	17	0	147298
c308600_g1_i2|m.204010	168.37	37	17	7	84038
c308600_g1_i4|m.204014	168.37	34	17	7	90692
c304657_g1_i1|m.172936	155.36	31	10	2	55294
c304657_g1_i2|m.172938	155.36	20	10	2	84906
c304657_g1_i4|m.172945	155.36	20	10	2	85037
c304657_g1_i6|m.172950	155.36	19	10	2	88882
c298975_g1_i4|m.139110	126.35	18	9	9	97025
tr|A0A023FNM2|A0A023FNM2_9ACAR	53.67	1	2	2	169780
tr|G3BJU6|G3BJU6_HAELO	41.53	6	1	1	19985
c311013_g1_i1|m.226393	174.08	68	12	12	25175
Metastriate insulin growth factor binding protein
tr|A0A131XN06|A0A131XN06_9ACAR	75.48	8	1	1	14887
tr|A0A131Z7C4|A0A131Z7C4_RHIAP	75.48	8	1	1	15102
tr|A0A131XIU3|A0A131XIU3_9ACAR	75.48	8	1	1	15071
tr|L7MC44|L7MC44_9ACAR	75.48	8	1	1	15505
Enzymes
Protease
c289194_g1_i2|m.94915	177.51	45	14	14	44724
tr|A0A023GJA7|A0A023GJA7_9ACAR	69.34	4	1	1	41469
gi|215496807	43.73	4	1	1	49552
tr|A0A147BUI6|A0A147BUI6_IXORI	20.88	3	1	1	47671
Metalloprotease
c284747_g2_i6|m.80802	135.13	31	7	7	33513
c284747_g2_i2|m.80798	135.13	24	7	7	43045
tr|A0A131XJQ8|A0A131XJQ8_9ACAR	126.08	39	6	6	17702
gi|215492848	126.08	38	6	6	18501
tr|A0A131XQA2|A0A131XQA2_9ACAR	64.92	22	5	5	41238
tr|L7M7B2|L7M7B2_9ACAR	20.22	4	1	1	53441
c284747_g2_i11|m.80807	135.13	24	7	7	43276
c303630_g1_i6|m.165862	123.44	13	4	2	52735
tr|A0A131XSD6|A0A131XSD6_9ACAR	103.65	8	3	1	54239
gi|215502938	101.45	16	5	5	61896
c287943_g2_i8|m.90461	64.92	21	5	5	43975
Other enzymes
c277369_g1_i1|m.65088	184.57	30	11	11	45028
tr|A0A131XR23|A0A131XR23_9ACAR	172.31	45	15	14	47544
tr|A0A131XPE0|A0A131XPE0_9ACAR	121.31	24	8	7	46304
c308720_g2_i1|m.205011	110.05	21	9	9	85108
tr|A0A131XP84|A0A131XP84_9ACAR	110.05	21	9	9	85120
tr|A0A023GE10|A0A023GE10_9ACAR	108	33	10	10	51690
c286747_g2_i2|m.86534	106.8	32	7	7	43337
tr|A0A131XHK3|A0A131XHK3_9ACAR	106.8	30	7	7	44949
tr|A0A023GIX1|A0A023GIX1_9ACAR	92.05	17	4	0	25456
tr|A0A023GG64|A0A023GG64_9ACAR	92.05	17	4	0	25543
tr|A0A023GJN5|A0A023GJN5_9ACAR	92.05	17	4	0	25542
tr|A0A023GG98|A0A023GG98_9ACAR	92.05	17	4	0	25546
c249220_g1_i1|m.40082	89.05	21	3	3	29064
tr|A0A131XM64|A0A131XM64_9ACAR	87.02	16	4	4	30405
tr|D4P967|D4P967_ORNMO	68.98	9	2	1	46959
tr|D0URY2|D0URY2_9ACAR	63.04	14	1	1	16121
tr|G3MMH0|G3MMH0_9ACAR	63.04	8	1	1	26887
tr|G3MMH1|G3MMH1_9ACAR	63.04	8	1	1	26861
tr|A0A023GGS5|A0A023GGS5_9ACAR	63.04	8	1	1	26861
tr|A0A131XNF8|A0A131XNF8_9ACAR	63.04	8	1	1	27084
gi|928028269	62.84	14	2	2	17873
tr|A0A131XCP0|A0A131XCP0_9ACAR	62.84	5	2	2	47382
tr|L7LWY5|L7LWY5_9ACAR	62.84	5	2	2	47238
tr|A0A131YQ25|A0A131YQ25_RHIAP	62.84	5	2	2	47252
tr|A0A1E1WZZ3|A0A1E1WZZ3_9ACAR	49.47	12	2	0	20032
tr|L7ME71|L7ME71_9ACAR	21.51	2	1	1	37489
tr|L7MGH7|L7MGH7_9ACAR	21.51	2	1	1	37540
tr|A0A131XE41|A0A131XE41_9ACAR	21.51	2	1	1	37890
tr|A0A131YV96|A0A131YV96_RHIAP	21.51	2	1	1	45921
tr|A0A131Y9D6|A0A131Y9D6_RHIAP	21.51	2	1	1	45979
c287288_g1_i1|m.88018	169.13	38	12	12	57242
gi|215495966	120.11	35	7	7	26558
c299187_g1_i3|m.140118	120.04	46	8	4	25688
c299187_g1_i11|m.140126	120.04	46	8	4	25688
tr|A0A131XNE2|A0A131XNE2_9ACAR	120.04	46	8	4	25642
tr|A0A131XJH0|A0A131XJH0_9ACAR	102.58	36	9	2	25617
gi|311705543	100.02	44	8	1	20232
gi|215500943	82.05	13	3	3	40420
tr|A0A131Z931|A0A131Z931_RHIAP	138.69	22	7	0	55095
Lysosomal enzyme
c289278_g1_i1|m.95177	90.22	34	4	4	17567
c272483_g1_i1|m.58236	119.3	27	8	8	43200
Other possibly secreted
c295237_g2_i3|m.119909	100.82	35	6	6	25069
gi|215502069	93.73	28	5	3	36080
c276736_g1_i2|m.63937	90.37	21	5	5	51026
gi|215502068	83.15	18	3	1	32888
c253771_g1_i1|m.42386	79.92	15	2	2	23094
c294365_g4_i1|m.115298	75.48	8	1	1	14657
tr|A0A023G9T4|A0A023G9T4_9ACAR	75.48	7	1	1	16232
tr|D5LHI7|D5LHI7_AMBAM	75.48	7	1	1	17618
c301915_g1_i3|m.155179	70.31	12	3	3	29463
c301915_g1_i1|m.155177	70.31	12	3	3	29435
gi|215498545	49.88	10	2	2	23207
tr|A0A023G2V5|A0A023G2V5_9ACAR	41.53	7	1	1	17727
tr|L7M4S4|L7M4S4_9ACAR	41.53	6	1	1	19072
tr|A0A034WWG9|A0A034WWG9_RHIMP	41.53	6	1	1	19086
tr|A0A023FTP8|A0A023FTP8_9ACAR	41.53	6	1	1	19374
tr|A0A023G181|A0A023G181_9ACAR	41.53	6	1	1	19360
tr|A0A0C9R5T7|A0A0C9R5T7_AMBAM	41.53	6	1	1	19374
c295231_g1_i4|m.119895	35.85	20	2	2	13615
c295231_g1_i1|m.119891	35.85	19	2	2	14682
c295231_g1_i2|m.119893	35.85	17	2	2	16510
gi|485896136	35.69	6	1	1	38257
c262798_g1_i1|m.48527	32.7	14	2	2	23761
c262798_g1_i2|m.48530	32.7	13	2	2	26357
tr|L7M9B9|L7M9B9_9ACAR	30.53	4	1	1	24914
tr|A0A023FU55|A0A023FU55_9ACAR	30.53	4	1	1	24971
tr|A0A023FR11|A0A023FR11_9ACAR	30.53	4	1	1	24956
tr|A0A034WZ19|A0A034WZ19_RHIMP	30.53	4	1	1	24963
tr|A0A023G3Q9|A0A023G3Q9_9ACAR	30.53	4	1	1	27603
gi|762076631	25.26	1	1	1	77906
tr|A0A131XF49|A0A131XF49_9ACAR	174.08	68	12	12	25175
tr|V5HMU2|V5HMU2_IXORI	108.11	40	6	5	28075
tr|A0A034WTY5|A0A034WTY5_RHIMP	108.11	40	6	5	28075
tr|A0A131YQJ3|A0A131YQJ3_RHIAP	108.11	40	6	5	28075
c288546_g1_i8|m.92708	106.34	41	4	4	16878
tr|A0A131XP33|A0A131XP33_9ACAR	102.45	31	5	5	20587
tr|A0A131YYE0|A0A131YYE0_RHIAP	59.61	20	3	2	29290

## Sheet: Transpoter
Accession	-10lgP	Coverage (%)	#Peptides	#Unique	Avg. Mass
c309640_g2_i2|m.213442	347.15	55	98	5	219160
c309640_g2_i3|m.213446	344.14	54	93	1	214183
c301579_g1_i3|m.153213	340.42	50	92	68	209724
tr|A0A131YWP6|A0A131YWP6_RHIAP	272.73	18	37	2	216329
tr|A0A034WTV5|A0A034WTV5_RHIMP	247.88	12	24	1	201578
tr|A0A034WZ42|A0A034WZ42_RHIMP	203.67	13	20	0	146731
tr|A8WAA7|A8WAA7_DERVA	192.22	9	21	2	212712
tr|A0A023G0E1|A0A023G0E1_9ACAR	181.83	7	13	0	177460
c310765_g1_i1|m.224191	153.69	7	12	8	305848
c201617_g1_i1|m.24583	140.49	65	8	3	18044
tr|A0A023FS61|A0A023FS61_9ACAR	139.44	3	6	0	177179
tr|A0A023GMC7|A0A023GMC7_9ACAR	135.03	10	12	0	123403
tr|A0A131Y9E6|A0A131Y9E6_IXORI	101.48	2	3	1	132382
tr|V5H7G7|V5H7G7_IXORI	101.48	2	3	1	161482
tr|V5GJN1|V5GJN1_IXORI	101.48	1	3	1	175610
tr|A0A0D3RJ94|A0A0D3RJ94_IXORI	101.48	1	3	1	175839
c309431_g1_i1|m.211604	100.94	8	4	3	63641
c309431_g1_i5|m.211610	100.94	8	4	3	64088
tr|A0A131XLP1|A0A131XLP1_9ACAR	99.61	26	8	8	47364
tr|A0A131YSR5|A0A131YSR5_RHIAP	95.88	3	7	0	353152
c278754_g1_i2|m.67453	93.45	18	5	2	49598
c288063_g1_i1|m.90916	88	44	5	3	16223
c265940_g2_i1|m.51248	64.61	26	3	3	14551
gi|215494176	61.85	8	2	2	52612
tr|B7P9E4|B7P9E4_IXOSC	61.5	3	2	2	113459
tr|V5HRY6|V5HRY6_IXORI	61.5	4	2	2	91793
gi|122475	54.08	15	2	2	15561
tr|A0A131YI50|A0A131YI50_RHIAP	45.93	1	1	1	173647
gi|401071181	40.56	14	1	1	10305
c307770_g1_i1|m.196967	348.37	70	91	53	177725
c305622_g1_i2|m.180275	214.87	50	24	14	58770
tr|Q19V51|Q19V51_DERVA	209.46	13	20	0	177655
c234518_g1_i1|m.33465	190.72	75	17	11	33997
tr|A0A023FUV2|A0A023FUV2_9ACAR	184.2	9	16	0	177208
tr|B5ABL8|B5ABL8_DERVA	182.98	10	18	0	170803
tr|A0A034WXH7|A0A034WXH7_RHIMP	174.21	18	15	4	108476
c122906_g1_i1|m.12694	161.39	52	8	4	20864
c213243_g1_i1|m.27337	156.31	48	10	9	29546
tr|A0MVX0|A0MVX0_AMBAM	155.29	7	13	0	177038
tr|E1CAX9|E1CAX9_HAELO	131.35	5	7	2	196837
tr|B1B544|B1B544_HAELO	127.89	4	8	0	176291
c271523_g1_i4|m.57070	114.88	73	7	5	18187
tr|A0A023GME3|A0A023GME3_9ACAR	131.7	8	12	0	153628

## Sheet: Unknown 
Accession	-10lgP	Coverage (%)	#Peptides	#Unique	Avg. Mass
tr|G3MLM7|G3MLM7_9ACAR	239.03	73	23	1	41794
tr|T1K0X9|T1K0X9_TETUR	205.95	56	18	1	41856
c298690_g1_i2|m.137821	116.57	41	6	6	21529
c298690_g1_i5|m.137824	116.57	38	6	6	23185
c298690_g1_i4|m.137823	116.57	38	6	6	23185
c298690_g1_i6|m.137825	116.57	35	6	6	25036
c298690_g1_i3|m.137822	116.57	35	6	6	25036
c298690_g1_i1|m.137820	116.57	30	6	6	29407
c286274_g1_i1|m.85175	95.91	26	6	6	25264
tr|G3MKS0|G3MKS0_9ACAR	95.66	19	4	4	32699
tr|G3MMK1|G3MMK1_9ACAR	92.05	17	4	0	25499
tr|G3MMK3|G3MMK3_9ACAR	92.05	17	4	0	25514
tr|G3MLX4|G3MLX4_9ACAR	77.88	14	2	1	19703
tr|G3MLX5|G3MLX5_9ACAR	77.88	14	2	1	19733
c300574_g1_i1|m.147689	71.1	26	4	4	22648
c300574_g1_i2|m.147691	71.1	26	4	4	22708
c300574_g1_i5|m.147697	71.1	26	4	4	22724
tr|G3MNJ4|G3MNJ4_9ACAR	66.64	18	2	2	22145
c254030_g1_i1|m.42530	61.45	22	3	3	19921
c254030_g1_i3|m.42533	61.45	22	3	3	19660
c246947_g1_i2|m.38913	55.62	14	2	2	23105
tr|G3MQ19|G3MQ19_9ACAR	49.84	6	1	1	36673
tr|A0A131YFH5|A0A131YFH5_RHIAP	41.53	7	1	1	18962
tr|B1NNT8|B1NNT8_9ACAR	41.53	6	1	1	19086
tr|G3MMQ5|G3MMQ5_9ACAR	41.53	6	1	1	19471
c100338_g1_i1|m.10458	41.53	6	1	1	21169
tr|G3MK41|G3MK41_9ACAR	37.69	7	2	2	28798
tr|G3MM77|G3MM77_9ACAR	36.41	2	1	1	83205
tr|G3MHL0|G3MHL0_9ACAR	32.85	8	1	1	16765
tr|A0A131YMK5|A0A131YMK5_RHIAP	30.53	4	1	1	24909
tr|G3MPY8|G3MPY8_9ACAR	30.53	4	1	1	25024
c257833_g1_i1|m.44989	29.6	10	2	2	18344
tr|G3MI35|G3MI35_9ACAR	26.55	6	1	1	28150
tr|T1KK73|T1KK73_TETUR	25.26	0	1	1	173406
c288094_g1_i5|m.91012	23.59	9	1	1	10687
tr|B7PA41|B7PA41_IXOSC	23.29	1	1	1	134498
tr|G3MH05|G3MH05_9ACAR	21.85	5	1	1	24478
tr|G3MH04|G3MH04_9ACAR	21.85	5	1	1	24483
tr|G3MN59|G3MN59_9ACAR	21.51	7	1	1	10936
tr|T1L3H0|T1L3H0_TETUR	21.51	2	1	1	37863
tr|G3MQD2|G3MQD2_9ACAR	21.51	2	1	1	39390
tr|A0A147BK03|A0A147BK03_IXORI	20.11	9	1	1	8402
c45042_g1_i1|m.4958	20.11	6	1	1	12844
tr|T1KE55|T1KE55_TETUR	238.02	74	24	0	41854
tr|A0A023FIS9|A0A023FIS9_9ACAR	108.11	40	6	5	28075
tr|A0A023GGR3|A0A023GGR3_9ACAR	108.11	40	6	5	28075
tr|A0A023FVN8|A0A023FVN8_9ACAR	108.11	40	6	5	28075
c277307_g2_i1|m.65002	91.1	21	4	4	26421
c277307_g2_i2|m.65005	91.1	21	4	4	27411
