# Supplementary material for: Proteomic informed by transcriptomic for salivary glands components of the camel tick Hyalomma dromedarii
Source: BMC Genomics. 2019 Aug 27;20:675. doi: 10.1186/s12864-019-6042-1 (PMC6712667; doi:10.1186/s12864-019-6042-1)
Supplement: Supplementary file 2 — Table S2. Classification of proteins identified in the salivary glands of Hyalomma dromedarii males. Description of additional files. Accession: protein ID in the database. %coverage: percentage Coverage_ The percentage of all the amino acids in the protein sequence that were covered by identified peptides detected in the sample. -10logP: the P-value is converted to -10log10 (P-value). In PEAKS, this value is denoted by -10lgP as lg is the ISO reserved notation for log10. By this conversion, a more significant match will have a higher -10lgP value. Additionally, a P-value of 1% is equivalent to -10lgP of 20. #Peptides: number of peptides identified following LC-MS/MS analysis for a single protein. #Unique: Unique peptides_peptides with the same amino acid sequence but different charges or with different modifications are grouped together and counted only once. Avg.Mass: the average mass of a single protein obtained by summing the average atomic masses of the constituent elements. Description: description of the identified proteins in the database. Class: housekeeping class (H); possibly secreted proteins (S); transporters (T); and unknown class (U). (XLSX 94 kb) [file 12864_2019_6042_MOESM2_ESM.xlsx]

## Sheet: All male proteins
Accession	-10lgP	Coverage (%)	#Peptides	#Unique	Avg. Mass	Description	Class
tr|A0A131ZAM9|A0A131ZAM9_RHIAP	244.65	20	63	11	551294	Twitchin like (Fragment) OS=Rhipicephalus appendiculatus PE=4 SV=1	H
tr|A0A023FK32|A0A023FK32_9ACAR	196.31	49	20	20	64159	Putative translation elongation factor 2/ribosome bioproteinsis protein ria1 (Fragment) OS=Amblyomma cajennense PE=2 SV=1	H
tr|A0A023FNE9|A0A023FNE9_9ACAR	196.31	33	20	20	94522	Putative elongation factor 2-like isoform 1 OS=Amblyomma cajennense PE=2 SV=1	H
tr|A0A023FY35|A0A023FY35_9ACAR	196.31	33	20	20	94536	Putative elongation factor 2-like isoform 1 OS=Amblyomma parvum PE=2 SV=1	H
tr|A0A131Z5S6|A0A131Z5S6_RHIAP	196.31	33	20	20	94534	Elongation factor 2 OS=Rhipicephalus appendiculatus PE=4 SV=1	H
tr|B7QJH6|B7QJH6_IXOSC	188.9	42	27	1	89173	Alpha-actinin, putative OS=Ixodes scapularis GN=IscW_ISCW013566 PE=4 SV=1	H
tr|A0A131Z899|A0A131Z899_RHIAP	182.59	34	15	0	45507	Creatine kinase (Fragment) OS=Rhipicephalus appendiculatus PE=3 SV=1	H
tr|A0A023GBG2|A0A023GBG2_9ACAR	182.54	39	15	0	40197	Putative creatine kinase OS=Amblyomma triste PE=2 SV=1	H
tr|A0A023GGV5|A0A023GGV5_9ACAR	177.87	34	14	0	43224	Putative creatine kinase OS=Amblyomma triste PE=2 SV=1	H
c294341_g1_i3|m.115142	176.42	37	21	4	118789	NR: PREDICTED: twitchin-like, partial [Limulus polyphemus]; PFAM: Fibronectin; PFAM: Fibronectin; PFAM: Fibronectin; PFAM: Fibronectin; PFAM: Fibronectin; PFAM: Fibronectin; PFAM: Fibronectin; PFAM: Fibronectin; PFAM: Immunoglobuli...	H
c291716_g1_i2|m.104279	174.94	31	13	0	43977	NR: Arginine kinase, partial [Stegodyphus mimosarum]; PFAM: ATP:guanido; PFAM: ATP:guanido	H
tr|A0A131XBM8|A0A131XBM8_9ACAR	171	47	14	0	49791	Rab GDP dissociation inhibitor OS=Hyalomma excavatum PE=2 SV=1	H
tr|A9ZT00|A9ZT00_IXOPE	170.36	55	14	14	41767	Actin OS=Ixodes persulcatus GN=act PE=2 SV=1	H
gi|7243757	166.29	33	11	0	40665	NR: RecName: Full=Arginine kinase; Short=AK [Callinectes sapidus] >gi|7243757|gb|AAF43436.1|AF233355_1 arginine kinase [Callinectes sapidus]; PFAM: ATP:guanido; PFAM: ATP:guanido	H
c305818_g1_i1|m.181737	164.29	18	22	2	208902	NR: Twitchin, partial [Stegodyphus mimosarum]; PFAM: Immunoglobulin; PFAM: Immunoglobulin; PFAM: Immunoglobulin; PFAM: Immunoglobulin; PFAM: Immunoglobulin; PFAM: Immunoglobulin; PFAM: Immunoglobulin; PFAM: Immunoglobulin; PFAM: Im...	H
tr|A0A131XJ28|A0A131XJ28_9ACAR	164.27	28	10	10	57256	Catalase OS=Hyalomma excavatum PE=2 SV=1	S
c294636_g1_i4|m.116743	163.13	42	15	1	61007	NR: PREDICTED: filamin-A-like, partial [Limulus polyphemus]; PFAM: Filamin/ABP280; PFAM: Filamin/ABP280; PFAM: Filamin/ABP280; PFAM: Filamin/ABP280; PFAM: Filamin/ABP280; PFAM: Filamin/ABP280	H
tr|A0A023GIR1|A0A023GIR1_9ACAR	163.06	53	11	0	35818	Malate dehydrogenase OS=Amblyomma triste PE=2 SV=1	H
c291716_g1_i8|m.104294	157.56	38	10	0	26694	NR: PREDICTED: glutamate receptor 1-like [Metaseiulus occidentalis]; PFAM: ATP:guanido	H
c312182_g1_i1|m.236801	157.52	25	20	1	135368	NR: PREDICTED: myosin heavy chain, muscle-like [Limulus polyphemus]; PFAM: Myosin	H
c312182_g1_i3|m.236823	157.52	25	20	1	135368	NR: PREDICTED: myosin heavy chain, muscle-like [Limulus polyphemus]; PFAM: Myosin	H
c312182_g1_i2|m.236811	157.52	25	20	1	135368	NR: PREDICTED: myosin heavy chain, muscle-like [Limulus polyphemus]; PFAM: Myosin	H
tr|A0A1D2AHX9|A0A1D2AHX9_ORNBR	155.1	35	8	1	37387	Glyceraldehyde-3-phosphate dehydrogenase (Fragment) OS=Ornithodoros brasiliensis PE=3 SV=1	H
c237847_g1_i4|m.34792	153.59	22	11	11	76603	NR: phosphoenolpyruvate carboxykinase [Rhipicephalus microplus]; PFAM: Phosphoenolpyruvate	H
tr|L7M4Z0|L7M4Z0_9ACAR	153.59	23	11	11	71633	Putative phosphoenolpyruvate carboxykinase OS=Rhipicephalus pulchellus PE=2 SV=1	H
tr|A0A131YGY1|A0A131YGY1_RHIAP	153.59	23	11	11	71678	Phosphoenolpyruvate carboxykinase (GTP) OS=Rhipicephalus appendiculatus PE=3 SV=1	H
tr|A0A131YRC3|A0A131YRC3_RHIAP	153.59	23	11	11	74089	Phosphoenolpyruvate carboxykinase (GTP) OS=Rhipicephalus appendiculatus PE=3 SV=1	H
c291716_g1_i3|m.104282	151.52	23	9	0	40080	NR: Arginine kinase, partial [Stegodyphus mimosarum]; PFAM: ATP:guanido; PFAM: ATP:guanido	H
c291716_g1_i6|m.104288	148.53	32	10	0	40484	NR: Arginine kinase, partial [Stegodyphus mimosarum]; PFAM: ATP:guanido; PFAM: ATP:guanido	H
gi|215490506	141.53	33	7	7	44194	NR: aldehyde dehydrogenase, putative [Ixodes scapularis] >gi|215490506|gb|EEC00149.1| aldehyde dehydrogenase, putative, partial [Ixodes scapularis]; PFAM: Aldehyde	H
tr|A0A1E1WW06|A0A1E1WW06_9ACAR	137.24	18	12	0	121635	Putative titin (Fragment) OS=Amblyomma aureolatum PE=2 SV=1	H
tr|A0A146AZZ0|A0A146AZZ0_9ACAR	136.35	20	8	0	44104	Arginine kinase-like protein OS=Dermanyssus gallinae PE=3 SV=1	H
tr|T1KHH4|T1KHH4_TETUR	133.01	20	7	0	40004	Uncharacterized protein OS=Tetranychus urticae PE=3 SV=1	U
tr|A0A088SAW4|A0A088SAW4_DERFA	131.78	22	8	0	40178	Der f 20 allergen (Fragment) OS=Dermatophagoides farinae PE=2 SV=1	S
tr|A1KXC3|A1KXC3_DERFA	131.78	22	8	0	40236	Arginine kinase OS=Dermatophagoides farinae PE=2 SV=1	H
tr|A0A1E1X6J1|A0A1E1X6J1_9ACAR	130.24	5	13	13	492641	Putative titin (Fragment) OS=Amblyomma aureolatum PE=2 SV=1	H
tr|A0A131XMC9|A0A131XMC9_9ACAR	129.57	38	9	9	35583	Putative aldo/keto reductase family OS=Hyalomma excavatum PE=2 SV=1	H
gi|215494712	129.57	36	9	9	37609	NR: aldo-keto reductase, putative [Ixodes scapularis] >gi|215494712|gb|EEC04353.1| aldo-keto reductase, putative [Ixodes scapularis]; PFAM: Aldo/keto	H
c299021_g1_i8|m.139329	129.46	14	10	10	113165	NR: PREDICTED: ubiquitin-like modifier-activating enzyme 1 [Tribolium castaneum]; PFAM: ThiF; PFAM: ThiF; PFAM: Ubiquitin-activating; PFAM: Repeat; PFAM: Repeat; PFAM: Ubiquitin-activating	H
tr|A0A131XEH3|A0A131XEH3_9ACAR	129.46	14	10	10	116853	Putative ubiquitin-activating enzyme e1 OS=Hyalomma excavatum PE=2 SV=1	H
tr|B7PLR3|B7PLR3_IXOSC	128.13	10	6	0	73039	Filamin-C, putative OS=Ixodes scapularis GN=IscW_ISCW006509 PE=4 SV=1	H
tr|G3ML80|G3ML80_9ACAR	127.06	20	9	9	61859	Uncharacterized protein OS=Amblyomma maculatum PE=2 SV=1	U
tr|L7MAC6|L7MAC6_9ACAR	127.06	20	9	9	61895	Putative glutamate/leucine/phenylalanine/valine dehydrogenase OS=Rhipicephalus pulchellus PE=2 SV=1	H
tr|A0A023GL59|A0A023GL59_9ACAR	127.06	20	9	9	61859	Putative glutamate/leucine/phenylalanine/valine dehydrogenase OS=Amblyomma triste PE=2 SV=1	H
tr|A0A023FNI1|A0A023FNI1_9ACAR	127.06	20	9	9	61830	Putative glutamate/leucine/phenylalanine/valine dehydrogenase OS=Amblyomma cajennense PE=2 SV=1	H
tr|A0A131Z6L9|A0A131Z6L9_RHIAP	127.06	20	9	9	61854	Glutamate dehydrogenase (NAD(P)+) OS=Rhipicephalus appendiculatus PE=3 SV=1	H
tr|A0A023FXQ3|A0A023FXQ3_9ACAR	127.06	20	9	9	61906	Putative glutamate/leucine/phenylalanine/valine dehydrogenase OS=Amblyomma parvum PE=2 SV=1	H
tr|A0A131XJV6|A0A131XJV6_9ACAR	127.06	20	9	9	61921	Putative glutamate/leucine/phenylalanine/valine dehydrogenase OS=Hyalomma excavatum PE=2 SV=1	H
c291716_g1_i7|m.104292	122.11	24	7	0	35825	NR: Arginine kinase, partial [Stegodyphus mimosarum]; PFAM: ATP:guanido; PFAM: ATP:guanido	H
tr|A0A023GGY3|A0A023GGY3_9ACAR	121.47	25	6	5	27912	Uncharacterized protein OS=Amblyomma triste PE=2 SV=1	U
gi|926619032	121.47	25	6	5	27904	NR: PREDICTED: 14-3-3 protein zeta-like [Limulus polyphemus] >gi|926619032|ref|XP_013774747.1| PREDICTED: 14-3-3 protein zeta-like [Limulus polyphemus]; PFAM: 14-3-3	S
tr|G3MQ03|G3MQ03_9ACAR	121.47	25	6	5	27904	Uncharacterized protein OS=Amblyomma maculatum PE=2 SV=1	U
tr|A0A131YCX7|A0A131YCX7_RHIAP	121.47	25	6	5	27904	14-3-3 protein beta/theta/zeta OS=Rhipicephalus appendiculatus PE=3 SV=1	S
tr|A0A131XP31|A0A131XP31_9ACAR	121.18	19	5	5	54280	6-phosphogluconate dehydrogenase, decarboxylating (Fragment) OS=Hyalomma excavatum PE=2 SV=1	H
tr|Q2PPI9|Q2PPI9_TETUR	120.86	12	7	0	71275	Heat shock cognate 70 OS=Tetranychus urticae GN=hsc70 PE=2 SV=1	H
tr|B4YTU0|B4YTU0_TETCI	120.86	12	7	0	71870	Heat shock protein 70-3 OS=Tetranychus cinnabarinus PE=2 SV=1	H
tr|T1KGR1|T1KGR1_TETUR	120.86	12	7	0	71998	Uncharacterized protein OS=Tetranychus urticae PE=3 SV=1	U
c310261_g1_i3|m.219663	120.6	7	8	7	182276	NR: PREDICTED: maternal protein tudor-like isoform X2 [Microplitis demolitor]; PFAM: Tudor; PFAM: Tudor; PFAM: Tudor; PFAM: Tudor; PFAM: Tudor; PFAM: Tudor	H
tr|A0A131Y0R0|A0A131Y0R0_IXORI	120.51	21	7	1	50186	Citrate synthase (Fragment) OS=Ixodes ricinus PE=2 SV=1	H
tr|B7Q3I2|B7Q3I2_IXOSC	120.51	20	7	1	51784	Citrate synthase (Fragment) OS=Ixodes scapularis GN=IscW_ISCW009586 PE=3 SV=1	H
tr|V5HQ19|V5HQ19_IXORI	120.51	18	7	1	59321	Citrate synthase (Fragment) OS=Ixodes ricinus PE=2 SV=1	H
c306186_g2_i4|m.184694	116.49	9	6	6	122369	NR: zinc metalloprotease [Dermacentor variabilis]; PFAM: Peptidase; PFAM: ERAP1-like; PFAM: Peptidase	S
c306186_g2_i2|m.184684	116.49	8	6	6	127127	NR: zinc metalloprotease [Dermacentor variabilis]; PFAM: Peptidase; PFAM: ERAP1-like; PFAM: Peptidase	S
c306186_g2_i1|m.184678	116.49	8	6	6	127092	NR: zinc metalloprotease [Dermacentor variabilis]; PFAM: Peptidase; PFAM: ERAP1-like; PFAM: Peptidase	S
c182462_g1_i1|m.21012	116.44	28	6	1	38892	NR: PREDICTED: twitchin-like [Metaseiulus occidentalis]; PFAM: Fibronectin; PFAM: Fibronectin; PFAM: Fibronectin; PFAM: Immunoglobulin	H
c307099_g1_i2|m.191474	113.94	22	5	0	33838	NR: Heat shock protein 70 B2, partial [Stegodyphus mimosarum]; PFAM: Hsp70	H
c307099_g1_i3|m.191476	113.94	21	5	0	35478	NR: Heat shock protein 70 B2, partial [Stegodyphus mimosarum]; PFAM: Hsp70	H
tr|G3MK95|G3MK95_9ACAR	113.94	11	5	0	70681	Uncharacterized protein OS=Amblyomma maculatum PE=2 SV=1	U
c283504_g1_i1|m.77532	112.25	36	10	10	45684	NR: PREDICTED: aspartate aminotransferase, cytoplasmic-like [Limulus polyphemus]; PFAM: Aminotransferase	H
gi|215506750	111.92	13	9	2	108088	NR: dipeptidyl peptidase III, putative [Ixodes scapularis] >gi|215506750|gb|EEC16244.1| dipeptidyl peptidase III, putative, partial [Ixodes scapularis]; PFAM: Peptidase; PFAM: Mitochondrial	H
c288117_g2_i2|m.91083	111.64	48	9	9	30516	unknown	U
c288117_g2_i4|m.91084	111.64	39	9	9	37319	unknown	U
tr|A0A131XGT3|A0A131XGT3_9ACAR	110.68	16	8	1	82828	Putative dipeptidyl peptidase iii OS=Hyalomma excavatum PE=2 SV=1	H
tr|E2J6V5|E2J6V5_9ACAR	109.26	33	6	6	36782	Protein disulfide isomerase (Fragment) OS=Hyalomma rufipes PE=2 SV=1	H
c287697_g1_i1|m.89591	109.26	25	6	6	47518	NR: protein disulfide isomerase-1 [Haemaphysalis longicornis]; PFAM: Thioredoxin; PFAM: Thioredoxin	H
c294341_g1_i4|m.115148	107.84	39	8	1	43319	NR: PREDICTED: twitchin-like, partial [Limulus polyphemus]; PFAM: Fibronectin; PFAM: Fibronectin; PFAM: Fibronectin; PFAM: Immunoglobulin	H
gi|215508826	107.84	27	7	7	30532	NR: immunoglobulin-binding protein, putative [Ixodes scapularis] >gi|215508826|gb|EEC18280.1| immunoglobulin-binding protein, putative, partial [Ixodes scapularis]; PFAM: ML	S
tr|L7M6A6|L7M6A6_9ACAR	107.59	38	5	5	14154	Profilin OS=Rhipicephalus pulchellus PE=2 SV=1	H
tr|A0A131XJ76|A0A131XJ76_9ACAR	107.59	38	5	5	14154	Profilin OS=Hyalomma excavatum PE=2 SV=1	H
tr|A0A131XKH1|A0A131XKH1_9ACAR	106.79	14	6	2	80543	Putative prolyl endopeptidase OS=Hyalomma excavatum PE=2 SV=1	H
tr|F0J9E0|F0J9E0_AMBVA	106.7	53	4	4	9852	Dynein light chain (Fragment) OS=Amblyomma variegatum PE=2 SV=1	H
tr|A0A023JCQ4|A0A023JCQ4_RHIMP	106.7	51	4	4	10342	Dynein light chain type 1 OS=Rhipicephalus microplus PE=2 SV=1	H
tr|B7PJZ9|B7PJZ9_IXOSC	106.7	51	4	4	10314	Dynein light chain OS=Ixodes scapularis GN=IscW_ISCW003606 PE=4 SV=1	H
tr|A0A023FU01|A0A023FU01_9ACAR	106.7	51	4	4	10342	Putative dynein light chain lc8-type 2b OS=Amblyomma parvum PE=2 SV=1	H
tr|G3MN84|G3MN84_9ACAR	106.7	51	4	4	10342	Uncharacterized protein OS=Amblyomma maculatum PE=2 SV=1	U
tr|A0A1E1WYK2|A0A1E1WYK2_9ACAR	106.7	51	4	4	10266	Putative dynein light chain type 1 OS=Amblyomma aureolatum PE=2 SV=1	H
tr|A0A023FET8|A0A023FET8_9ACAR	106.7	51	4	4	10342	Putative dynein light chain lc8-type 2b OS=Amblyomma cajennense PE=2 SV=1	H
tr|A0A131XHA2|A0A131XHA2_9ACAR	106.7	51	4	4	10342	Putative dynein light chain type 1 OS=Hyalomma excavatum PE=2 SV=1	H
tr|L7M337|L7M337_9ACAR	106.7	51	4	4	10342	Putative cut up OS=Rhipicephalus pulchellus PE=2 SV=1	H
tr|A0A0K8RR14|A0A0K8RR14_IXORI	106.7	49	4	4	10571	Putative cut up (Fragment) OS=Ixodes ricinus PE=2 SV=1	H
tr|V5HLE1|V5HLE1_IXORI	106.7	42	4	4	12220	Putative cut up OS=Ixodes ricinus PE=2 SV=1	H
gi|215494986	105.25	20	5	1	49191	NR: prolyl endopeptidase, putative [Ixodes scapularis] >gi|215494986|gb|EEC04627.1| prolyl endopeptidase, putative [Ixodes scapularis]; PFAM: Prolyl	H
tr|A0A131XL75|A0A131XL75_9ACAR	104.41	16	7	2	62907	Glucose-6-phosphate isomerase OS=Hyalomma excavatum PE=2 SV=1	H
tr|A0A131YZF8|A0A131YZF8_RHIAP	104.31	12	6	6	83353	Transglutaminase OS=Rhipicephalus appendiculatus PE=4 SV=1	H
c281785_g1_i2|m.73797	103.54	19	8	8	70427	NR: phosphoglucomutase, partial [Rhipicephalus microplus]; PFAM: Phosphoglucomutase/phosphomannomutase,; PFAM: Phosphoglucomutase/phosphomannomutase,; PFAM: Phosphoglucomutase/phosphomannomutase,; PFAM: Phosphoglucomutase/phosphoman...	H
c281785_g1_i1|m.73794	103.54	19	8	8	71113	NR: phosphoglucomutase, partial [Rhipicephalus microplus]; PFAM: Phosphoglucomutase/phosphomannomutase,; PFAM: Phosphoglucomutase/phosphomannomutase,; PFAM: Phosphoglucomutase/phosphomannomutase,; PFAM: Phosphoglucomutase/phosphoman...	H
tr|V5H1H7|V5H1H7_IXORI	101.39	18	5	5	41989	Tubulin alpha chain (Fragment) OS=Ixodes ricinus PE=2 SV=1	H
c301117_g1_i3|m.150555	101.39	17	5	5	43742	NR: Tubulin alpha chain, partial [Stegodyphus mimosarum]; PFAM: Tubulin; PFAM: Tubulin/FtsZ	H
tr|G3BFX9|G3BFX9_IXOSC	101.39	15	5	5	49904	Tubulin alpha chain OS=Ixodes scapularis PE=2 SV=1	H
tr|B7PH43|B7PH43_IXOSC	101.39	15	5	5	50016	Tubulin alpha chain OS=Ixodes scapularis GN=IscW_ISCW003527 PE=3 SV=1	H
tr|T1JYF9|T1JYF9_TETUR	101.39	15	5	5	50097	Tubulin alpha chain OS=Tetranychus urticae PE=3 SV=1	H
tr|A0A1D2AI08|A0A1D2AI08_ORNBR	101.39	14	5	5	52575	Tubulin alpha chain (Fragment) OS=Ornithodoros brasiliensis PE=3 SV=1	H
tr|A0A132AD51|A0A132AD51_SARSC	101.05	8	4	0	57608	Sar s 28 (Heat shock protein 70-like protein 5) OS=Sarcoptes scabiei GN=QR98_0073780 PE=3 SV=1	H
tr|G8Z373|G8Z373_PANCT	100.92	9	5	0	71179	Heat shock protein 70-1 OS=Panonychus citri PE=2 SV=1	H
c281197_g1_i5|m.72451	100.53	28	4	4	26738	NR: fed tick salivary protein 8 [Ixodes scapularis]; PFAM: Translin	S
tr|A0A131XPB7|A0A131XPB7_9ACAR	100.53	28	4	4	26768	Putative fed tick salivary protein 8 OS=Hyalomma excavatum PE=2 SV=1	S
tr|A0A090X7P3|A0A090X7P3_IXORI	100.26	13	6	0	85641	Putative titin (Fragment) OS=Ixodes ricinus PE=2 SV=1	H
gi|215492122	98.87	22	7	7	57585	NR: 3-phosphoglycerate kinase, putative [Ixodes scapularis] >gi|215492122|gb|EEC01763.1| 3-phosphoglycerate kinase, putative [Ixodes scapularis]; PFAM: Phosphoglycerate	H
tr|A0A131YSL4|A0A131YSL4_RHIAP	97.93	10	4	4	66386	Wd40 repeat stress protein/actin OS=Rhipicephalus appendiculatus PE=4 SV=1	H
tr|A0A131XNL4|A0A131XNL4_9ACAR	97.93	10	4	4	66367	Putative wd40 repeat stress protein/actin OS=Hyalomma excavatum PE=2 SV=1	H
c256076_g1_i2|m.43838	97.93	10	4	4	68305	NR: Actin-interacting protein 1, partial [Stegodyphus mimosarum]; PFAM: WD; PFAM: WD; PFAM: WD; PFAM: WD; PFAM: WD; PFAM: WD; PFAM: WD; PFAM: WD; PFAM: Eukaryotic	H
c310640_g2_i3|m.223080	97.82	4	6	6	240544	NR: Spectrin beta chain, partial [Stegodyphus mimosarum]; PFAM: Spectrin; PFAM: Spectrin; PFAM: Spectrin; PFAM: Spectrin; PFAM: Spectrin; PFAM: Spectrin; PFAM: Spectrin; PFAM: Spectrin; PFAM: Spectrin; PFAM: Spectrin; PFAM: Spectri...	H
gi|215493839	95.76	9	4	4	56198	NR: conserved hypothetical protein [Ixodes scapularis] >gi|215493839|gb|EEC03480.1| conserved hypothetical protein, partial [Ixodes scapularis]; PFAM: Cytosol	S
tr|A0A131XJU3|A0A131XJU3_9ACAR	95.76	9	4	4	56198	Putative aminopeptidase OS=Hyalomma excavatum PE=2 SV=1	H
c265053_g1_i3|m.50453	94.92	15	3	3	27964	NR: inorganic pyrophosphatase [Rhipicephalus microplus]; PFAM: Inorganic	S
c265053_g1_i2|m.50451	94.92	13	3	3	31421	NR: inorganic pyrophosphatase [Rhipicephalus microplus]; PFAM: Inorganic; PFAM: Inorganic	S
c265053_g1_i4|m.50455	94.92	11	3	3	38359	NR: inorganic pyrophosphatase [Rhipicephalus microplus]; PFAM: Inorganic	S
tr|A0A131XDR3|A0A131XDR3_9ACAR	94.92	11	3	3	38460	Putative inorganic pyrophosphatase/nucleosome remodeling factor subunit nurf38 OS=Hyalomma excavatum PE=2 SV=1	H
tr|A0A131YTP5|A0A131YTP5_RHIAP	94.92	10	3	3	43338	Nucleosome-remodeling factor 38 kDa subunit OS=Rhipicephalus appendiculatus PE=4 SV=1	H
c294774_g1_i4|m.117617	94.33	28	4	0	21536	NR: Rab GDP dissociation inhibitor beta, partial [Stegodyphus mimosarum]; PFAM: GDP	H
c305135_g1_i1|m.176322	92.39	7	3	3	80416	NR: PREDICTED: membrane metallo-endopeptidase-like 1-like [Metaseiulus occidentalis]; PFAM: Peptidase; PFAM: Peptidase	S
tr|A0A131XN66|A0A131XN66_9ACAR	92.39	7	3	3	87153	Putative m13 family peptidase (Fragment) OS=Hyalomma excavatum PE=2 SV=1	S
gi|215495176	89.81	12	4	4	60274	NR: alpha-D-galactosidase, putative [Ixodes scapularis] >gi|215495176|gb|EEC04817.1| alpha-D-galactosidase, putative [Ixodes scapularis]; PFAM: Melibiase	H
c322348_g1_i1|m.245840	89.38	47	4	3	17009	NR: twitchin-like protein [Lasius niger]; PFAM: Fibronectin	H
c279739_g2_i5|m.69374	87.83	19	7	2	57576	NR: PREDICTED: glucose-6-phosphate isomerase-like [Limulus polyphemus]; PFAM: Phosphoglucose	H
tr|A0A1E1X9Z0|A0A1E1X9Z0_9ACAR	86.93	17	5	1	43902	3-hydroxyisobutyryl-CoA hydrolase, mitochondrial OS=Amblyomma aureolatum PE=2 SV=1	H
c295558_g1_i1|m.121321	86.8	15	5	5	56243	NR: PREDICTED: twitchin-like [Metaseiulus occidentalis]; PFAM: Immunoglobulin; PFAM: Immunoglobulin; PFAM: Immunoglobulin; PFAM: Immunoglobulin; PFAM: Immunoglobulin; PFAM: Immunoglobulin; PFAM: Immunoglobulin; PFAM: Immunoglobulin...	H
c295558_g1_i2|m.121324	86.8	10	5	5	84797	NR: PREDICTED: twitchin-like, partial [Limulus polyphemus]; PFAM: Immunoglobulin; PFAM: Immunoglobulin; PFAM: Immunoglobulin; PFAM: Immunoglobulin; PFAM: Immunoglobulin; PFAM: Immunoglobulin; PFAM: Immunoglobulin; PFAM: Immunoglobu...	H
c296422_g1_i5|m.125328	86.06	6	3	3	74048	NR: valosin containing protein [Haemaphysalis longicornis]; PFAM: ATPase; PFAM: ATPase; PFAM: Cell; PFAM: AAA; PFAM: Holliday; PFAM: Holliday; PFAM: AAA; PFAM: AAA; PFAM: Cell	H
c296422_g1_i3|m.125321	86.06	6	3	3	74048	NR: valosin containing protein [Haemaphysalis longicornis]; PFAM: ATPase; PFAM: ATPase; PFAM: Cell; PFAM: AAA; PFAM: Holliday; PFAM: Holliday; PFAM: AAA; PFAM: AAA; PFAM: Cell	H
c296422_g1_i6|m.125335	86.06	5	3	3	89090	NR: valosin containing protein [Haemaphysalis longicornis]; PFAM: ATPase; PFAM: ATPase; PFAM: Cell; PFAM: Holliday; PFAM: Holliday; PFAM: AAA; PFAM: AAA; PFAM: Cell; PFAM: Vps4	H
tr|A0A131XRF9|A0A131XRF9_9ACAR	86.06	5	3	3	89446	Putative aaa+-type atpase (Fragment) OS=Hyalomma excavatum PE=2 SV=1	H
tr|A0A131XFP1|A0A131XFP1_9ACAR	85.13	7	4	4	77752	Putative puromycin-sensitive aminopeptidase (Fragment) OS=Hyalomma excavatum PE=2 SV=1	S
c300556_g2_i3|m.147619	85.13	6	4	4	97974	NR: Puromycin-sensitive aminopeptidase [Zootermopsis nevadensis]; PFAM: Peptidase; PFAM: ERAP1-like; PFAM: Peptidase	H
c300556_g2_i1|m.147617	85.13	5	4	4	102973	NR: Puromycin-sensitive aminopeptidase [Zootermopsis nevadensis]; PFAM: Peptidase; PFAM: ERAP1-like; PFAM: Peptidase	H
tr|A0A131XKB2|A0A131XKB2_9ACAR	84.37	23	7	0	43612	3-hydroxyisobutyryl-CoA hydrolase, mitochondrial OS=Hyalomma excavatum PE=2 SV=1	H
gi|215506963	84.24	11	4	4	63876	NR: tumor rejection antigen (gp96), putative [Ixodes scapularis] >gi|215506963|gb|EEC16457.1| tumor rejection antigen (gp96), putative, partial [Ixodes scapularis]; PFAM: Hsp90	S
c244647_g1_i2|m.37731	84.11	10	3	3	43572	NR: TPA: TPA_exp: translation elongation factor EF-1 alpha/Tu [Amblyomma variegatum]; PFAM: Elongation; PFAM: Elongation; PFAM: Elongation	H
tr|A0A132ALN1|A0A132ALN1_SARSC	84.11	8	3	3	50681	Elongation factor 1-alpha OS=Sarcoptes scabiei GN=QR98_0099210 PE=3 SV=1	H
c308501_g1_i2|m.203061	83.01	17	2	2	22936	NR: TPA: TPA_exp: mitochondrial-associated endoribonuclease MAR1 [Amblyomma variegatum]; PFAM: Isochorismatase	S
tr|A0A023FI13|A0A023FI13_9ACAR	83.01	17	2	2	22881	Putative mitochondrial associated endoribonuclease mar1 isochorismatase superfamily OS=Amblyomma cajennense PE=2 SV=1	S
c308501_g1_i4|m.203066	83.01	17	2	2	22938	NR: TPA: TPA_exp: mitochondrial-associated endoribonuclease MAR1 [Amblyomma variegatum]; PFAM: Isochorismatase	S
tr|A0A131XP76|A0A131XP76_9ACAR	83.01	17	2	2	22938	Putative mitochondrial associated endoribonuclease mar1 isochorismatase superfamily OS=Hyalomma excavatum PE=2 SV=1	S
c175930_g1_i1|m.19792	82.83	20	4	4	27185	NR: PREDICTED: twitchin-like [Limulus polyphemus]; PFAM: Fibronectin; PFAM: Fibronectin; PFAM: Immunoglobulin	H
gi|780735659	82.58	47	4	4	19905	NR: ferritin [Rhipicephalus sanguineus] >gi|780735659|gb|AJZ68876.1| ferritin [Hyalomma anatolicum anatolicum] >gi|850223724|gb|AKN52391.1| ferritin, partial [Rhipicephalus sanguineus]; PFAM: Ferritin-like	T
tr|A0A0D5W3A6|A0A0D5W3A6_HYAAA	82.58	47	4	4	19905	Ferritin OS=Hyalomma anatolicum anatolicum PE=2 SV=1	T
tr|Q6TF46|Q6TF46_9ACAR	82.58	47	4	4	19882	Ferritin OS=Rhipicephalus haemaphysaloides haemaphysaloides PE=2 SV=1	T
tr|Q6WNW9|Q6WNW9_RHISA	82.58	47	4	4	19905	Ferritin OS=Rhipicephalus sanguineus GN=Fer PE=2 SV=1	T
tr|Q6QA66|Q6QA66_9ACAR	82.58	47	4	4	19921	Ferritin OS=Hyalomma asiaticum asiaticum PE=2 SV=1	T
tr|A0A131XC32|A0A131XC32_9ACAR	82.58	47	4	4	19891	Ferritin OS=Hyalomma excavatum PE=2 SV=1	T
tr|A0A131YP53|A0A131YP53_RHIAP	82.58	47	4	4	19856	Ferritin OS=Rhipicephalus appendiculatus PE=3 SV=1	T
tr|L7M3D1|L7M3D1_9ACAR	82.58	47	4	4	19856	Ferritin OS=Rhipicephalus pulchellus PE=2 SV=1	T
c131653_g1_i1|m.13760	82.5	29	3	3	15288	NR: PREDICTED: twitchin-like, partial [Limulus polyphemus]; PFAM: Immunoglobulin	H
c300612_g1_i3|m.147948	81.62	11	4	4	58123	NR: PREDICTED: uncharacterized protein LOC100899700 [Metaseiulus occidentalis]; PFAM: PPPDE	U
tr|A0A131XFT7|A0A131XFT7_9ACAR	81.62	11	4	4	58165	Putative pppde peptidase domain protein OS=Hyalomma excavatum PE=2 SV=1	S
c315476_g1_i1|m.244577	81.52	39	5	1	21585	NR: PREDICTED: twitchin-like, partial [Limulus polyphemus]; PFAM: Fibronectin; PFAM: Fibronectin	H
tr|A0A131XC43|A0A131XC43_9ACAR	79.93	8	2	2	61311	Eukaryotic translation initiation factor 3 subunit D OS=Hyalomma excavatum PE=2 SV=1	H
tr|A0A131YSK7|A0A131YSK7_RHIAP	79.93	8	2	2	65859	Eukaryotic translation initiation factor 3 subunit D OS=Rhipicephalus appendiculatus PE=3 SV=1	H
tr|V5IK85|V5IK85_IXORI	78.48	30	3	3	11468	Histone H4 (Fragment) OS=Ixodes ricinus PE=2 SV=1	H
gi|215503466	77.25	18	4	0	35373	NR: enoyl-CoA hydratase, putative [Ixodes scapularis] >gi|215503466|gb|EEC12960.1| enoyl-CoA hydratase, putative, partial [Ixodes scapularis]; PFAM: Enoyl-CoA; PFAM: 2-enoyl-CoA	H
c293254_g1_i5|m.110629	75.43	28	3	3	17516	unknown	U
gi|215492667	73.41	9	3	3	45455	NR: PDZ domain protein [Ixodes scapularis] >gi|215492667|gb|EEC02308.1| PDZ domain protein [Ixodes scapularis]; PFAM: PDZ	H
tr|A0A023G5Y4|A0A023G5Y4_9ACAR	70.85	5	4	3	116576	Putative neural cell adhesion molecule l1 (Fragment) OS=Amblyomma triste PE=2 SV=1	H
c299447_g2_i1|m.141603	70.83	8	3	3	61635	NR: Selenium-binding protein 1-A, partial [Nestor notabilis]; PFAM: 56kDa	H
gi|122324633	69.58	10	1	1	17192	NR: elongation factor Tu [Francisella] >gi|122324633|sp|Q0BKB8.1|EFTU_FRATO RecName: Full=Elongation factor Tu; Short=EF-Tu >gi|123287227|sp|Q2A1M0.1|EFTU_FRATH RecName: Full=Elongation factor Tu; Short=EF-Tu >gi|166222861|sp|A7NEC7...	H
gi|754261230	69.58	8	1	1	21552	NR: elongation factor Tu [Francisella philomiragia] >gi|754261230|gb|AJI53598.1| translation elongation factor Tu [Francisella philomiragia]; PFAM: Elongation; PFAM: 50S	H
tr|B7PXR0|B7PXR0_IXOSC	69.58	4	1	1	43210	Elongation factor Tu (Fragment) OS=Ixodes scapularis GN=IscW_ISCW020780 PE=3 SV=1	H
tr|A0A131XNW8|A0A131XNW8_9ACAR	69.15	3	1	1	80051	Putative thimet oligopeptidase (Fragment) OS=Hyalomma excavatum PE=2 SV=1	S
gi|215506854	69.15	3	1	1	85111	NR: thimet oligopeptidase, putative [Ixodes scapularis] >gi|215506854|gb|EEC16348.1| thimet oligopeptidase, putative, partial [Ixodes scapularis]; PFAM: Peptidase	S
c285138_g1_i1|m.81990	68.78	8	3	3	51190	NR: PREDICTED: hexokinase-2-like [Metaseiulus occidentalis]; PFAM: Hexokinase; PFAM: Hexokinase	S
tr|A0A0C9RVC0|A0A0C9RVC0_AMBAM	68.78	8	3	3	52281	Phosphotransferase (Fragment) OS=Amblyomma americanum PE=2 SV=1	H
tr|A0A131XM41|A0A131XM41_9ACAR	68.78	8	3	3	52847	Phosphotransferase (Fragment) OS=Hyalomma excavatum PE=2 SV=1	H
tr|A0A023GK91|A0A023GK91_9ACAR	68.78	8	3	3	51072	Phosphotransferase OS=Amblyomma triste PE=2 SV=1	H
tr|A0A1E1X4H2|A0A1E1X4H2_9ACAR	68.78	8	3	3	52780	Phosphotransferase (Fragment) OS=Amblyomma aureolatum PE=2 SV=1	H
tr|A0A1E1XV83|A0A1E1XV83_9ACAR	68.78	8	3	3	54625	Phosphotransferase (Fragment) OS=Amblyomma sculptum PE=2 SV=1	H
tr|L7MB43|L7MB43_9ACAR	68.17	11	2	2	38281	Glycerol-3-phosphate dehydrogenase [NAD(+)] OS=Rhipicephalus pulchellus PE=2 SV=1	H
c284399_g1_i7|m.79972	67.75	13	2	2	24813	NR: PREDICTED: 6-phosphogluconolactonase [Athalia rosae]; PFAM: Glucosamine-6-phosphate	H
tr|A0A0C9S5C2|A0A0C9S5C2_AMBAM	67.65	24	3	3	23747	Putative thioredoxin peroxidase OS=Amblyomma americanum PE=2 SV=1	H
tr|L7M1W2|L7M1W2_9ACAR	67.65	20	3	3	27844	Putative thioredoxin peroxidase strongylocentrotus purpuratus: similar to thioredoxin peroxidase OS=Rhipicephalus pulchellus PE=2 SV=1	H
c266057_g1_i2|m.51359	67.65	20	3	3	27877	NR: TPA: TPA_exp: thioredoxin peroxidase [Amblyomma variegatum]; PFAM: AhpC/TSA; PFAM: Redoxin; PFAM: C-terminal	H
tr|A0A0C9SE68|A0A0C9SE68_AMBAM	66.59	13	4	0	44128	3-hydroxyisobutyryl-CoA hydrolase, mitochondrial (Fragment) OS=Amblyomma americanum PE=2 SV=1	H
tr|V5HZ17|V5HZ17_IXORI	66.54	17	2	1	26126	Putative bent (Fragment) OS=Ixodes ricinus PE=2 SV=1	H
gi|215504609	66.2	3	2	2	106068	NR: Cniwi protein, putative [Ixodes scapularis] >gi|215504609|gb|EEC14103.1| Cniwi protein, putative, partial [Ixodes scapularis]; PFAM: Piwi; PFAM: PAZ	S
c312389_g2_i3|m.239120	63.57	2	2	2	106110	NR: PREDICTED: vinculin-like isoform X8 [Limulus polyphemus]; PFAM: Vinculin	H
c312389_g2_i1|m.239106	63.57	2	2	2	106110	NR: PREDICTED: vinculin-like isoform X8 [Limulus polyphemus]; PFAM: Vinculin	H
tr|A0A131XPW9|A0A131XPW9_9ACAR	63.57	2	2	2	106110	Putative alpha-catenin OS=Hyalomma excavatum PE=2 SV=1	H
tr|A0A131YF27|A0A131YF27_RHIAP	63.57	2	2	2	106002	Vinculin OS=Rhipicephalus appendiculatus PE=4 SV=1	H
tr|A0A1E1XF93|A0A1E1XF93_9ACAR	63.57	2	2	2	106060	Putative alpha-catenin OS=Amblyomma aureolatum PE=2 SV=1	H
c312389_g2_i2|m.239113	63.57	2	2	2	106110	NR: PREDICTED: vinculin-like isoform X8 [Limulus polyphemus]; PFAM: Vinculin	H
tr|V5IK57|V5IK57_IXORI	63.57	2	2	2	106561	Putative alpha-catenin OS=Ixodes ricinus PE=2 SV=1	H
tr|A0A131YDG3|A0A131YDG3_RHIAP	63.57	2	2	2	106602	Vinculin OS=Rhipicephalus appendiculatus PE=4 SV=1	H
tr|A0A131YYR8|A0A131YYR8_RHIAP	63.57	2	2	2	110619	Vinculin OS=Rhipicephalus appendiculatus PE=4 SV=1	H
tr|L7LVS3|L7LVS3_9ACAR	63.44	4	2	2	63518	Uncharacterized protein OS=Rhipicephalus pulchellus PE=2 SV=1	U
gi|215506407	63.44	4	2	2	65402	NR: conserved hypothetical protein [Ixodes scapularis] >gi|215506407|gb|EEC15901.1| conserved hypothetical protein, partial [Ixodes scapularis]; PFAM: Bacterial	S
tr|A0A131XE28|A0A131XE28_9ACAR	63.44	4	2	2	66847	Uncharacterized protein (Fragment) OS=Hyalomma excavatum PE=2 SV=1	U
tr|L7MI06|L7MI06_9ACAR	63.44	4	2	2	68147	Uncharacterized protein (Fragment) OS=Rhipicephalus pulchellus PE=2 SV=1	U
tr|A0A131XGW6|A0A131XGW6_9ACAR	59.88	22	2	2	16057	Uncharacterized protein OS=Hyalomma excavatum PE=2 SV=1	U
tr|F2WWU8|F2WWU8_9ACAR	59.61	34	3	3	8142	Histone 3 (Fragment) OS=Halozetes macquariensis PE=3 SV=1	H
tr|F2WWP6|F2WWP6_9ACAR	59.61	33	3	3	8185	Histone 3 (Fragment) OS=Aquanothrus montanus PE=3 SV=1	H
tr|F2WWY8|F2WWY8_9ACAR	59.61	32	3	3	8486	Histone 3 (Fragment) OS=Halozetes marinus PE=3 SV=1	H
tr|F2WWZ0|F2WWZ0_9ACAR	59.61	32	3	3	8472	Histone 3 (Fragment) OS=Halozetes marinus PE=3 SV=1	H
tr|F2WWZ8|F2WWZ8_9ACAR	59.61	32	3	3	8486	Histone 3 (Fragment) OS=Halozetes marionensis PE=3 SV=1	H
tr|F2WWZ2|F2WWZ2_9ACAR	59.61	32	3	3	8486	Histone 3 (Fragment) OS=Halozetes marinus PE=3 SV=1	H
tr|F2WWX5|F2WWX5_9ACAR	59.61	31	3	3	8891	Histone 3 (Fragment) OS=Halozetes belgicae PE=3 SV=1	H
tr|F2WWV7|F2WWV7_9ACAR	59.61	31	3	3	8975	Histone 3 (Fragment) OS=Halozetes belgicae PE=3 SV=1	H
tr|F2WWT8|F2WWT8_HALFL	59.61	31	3	3	8975	Histone 3 (Fragment) OS=Halozetes fulvus PE=3 SV=1	H
gi|68484888	59.61	18	3	3	14900	NR: histone H3 [Candida albicans SC5314] >gi|68484888|ref|XP_713665.1| histone H3 [Candida albicans SC5314] >gi|68490204|ref|XP_711082.1| histone H3 [Candida albicans SC5314] >gi|68490295|ref|XP_711038.1| histone H3 [Candida albicans ...	H
tr|A0A131YC02|A0A131YC02_IXORI	59.61	18	3	3	14594	Histone H3 (Fragment) OS=Ixodes ricinus PE=2 SV=1	H
c300575_g1_i4|m.147711	59.61	18	3	3	15328	NR: PREDICTED: LOW QUALITY PROTEIN: histone H3.3 [Fukomys damarensis]; PFAM: Core	H
c300575_g1_i1|m.147704	59.61	18	3	3	15328	NR: PREDICTED: LOW QUALITY PROTEIN: histone H3.3 [Fukomys damarensis]; PFAM: Core	H
c300575_g1_i6|m.147717	59.61	18	3	3	15328	NR: PREDICTED: LOW QUALITY PROTEIN: histone H3.3 [Fukomys damarensis]; PFAM: Core	H
tr|A0A0K8RJJ6|A0A0K8RJJ6_IXORI	59.61	18	3	3	15502	Histone H3 OS=Ixodes ricinus PE=2 SV=1	H
c300575_g1_i5|m.147714	59.61	18	3	3	15328	NR: PREDICTED: LOW QUALITY PROTEIN: histone H3.3 [Fukomys damarensis]; PFAM: Core	H
tr|B7P7T4|B7P7T4_IXOSC	59.61	18	3	3	15328	Histone H3 OS=Ixodes scapularis GN=IscW_ISCW002300 PE=3 SV=1	H
tr|L7M6B6|L7M6B6_9ACAR	59.61	18	3	3	15328	Histone H3 OS=Rhipicephalus pulchellus PE=2 SV=1	H
c300575_g1_i2|m.147708	59.61	18	3	3	15328	NR: PREDICTED: LOW QUALITY PROTEIN: histone H3.3 [Fukomys damarensis]; PFAM: Core	H
tr|A0A096XIC3|A0A096XIC3_9ACAR	59.61	18	3	3	15388	Histone H3 OS=Nuttalliella namaqua PE=3 SV=1	H
tr|B7PAJ2|B7PAJ2_IXOSC	59.61	18	3	3	15502	Histone H3 OS=Ixodes scapularis GN=IscW_ISCW003178 PE=3 SV=1	H
tr|V5HHL8|V5HHL8_IXORI	59.61	18	3	3	15414	Histone H3 OS=Ixodes ricinus PE=2 SV=1	H
c275996_g1_i6|m.62760	58.01	18	2	2	14552	unknown	U
tr|A0A131YD28|A0A131YD28_RHIAP	58.01	14	2	2	18848	Glycine rich superfamily member OS=Rhipicephalus appendiculatus PE=4 SV=1	S
c275996_g1_i2|m.62759	58.01	13	2	2	20188	unknown	U
c300194_g1_i8|m.145811	57.61	33	2	2	12506	PFAM: Single	U
c300194_g1_i10|m.145812	57.61	33	2	2	12506	PFAM: Single	U
tr|A0A034WWU3|A0A034WWU3_RHIMP	49.45	1	1	1	163869	Alpha2 macroglobulin 2 (Fragment) OS=Rhipicephalus microplus PE=4 SV=1	S
tr|A0A1E1XVS1|A0A1E1XVS1_9ACAR	48.73	5	2	2	44508	Putative muscle m-line assembly protein unc-89 (Fragment) OS=Amblyomma sculptum PE=2 SV=1	H
tr|B5M747|B5M747_AMBAM	48.16	17	2	2	20021	Proteasome subunit beta type (Fragment) OS=Amblyomma americanum PE=2 SV=1	H
tr|A0A023FHR7|A0A023FHR7_9ACAR	48.16	16	2	2	21268	Proteasome subunit beta type (Fragment) OS=Amblyomma cajennense PE=2 SV=1	H
tr|A0A023GJ69|A0A023GJ69_9ACAR	48.16	15	2	2	22763	Proteasome subunit beta type OS=Amblyomma triste PE=2 SV=1	H
c114333_g1_i1|m.11763	48.16	15	2	2	22795	NR: Proteasome subunit beta type-3, partial [Stegodyphus mimosarum]; PFAM: Proteasome	H
tr|A0A023FUN1|A0A023FUN1_9ACAR	48.16	15	2	2	22747	Proteasome subunit beta type OS=Amblyomma parvum PE=2 SV=1	H
tr|L7M437|L7M437_9ACAR	48.16	15	2	2	22792	Proteasome subunit beta type OS=Rhipicephalus pulchellus PE=2 SV=1	H
tr|G3MLZ9|G3MLZ9_9ACAR	48.16	15	2	2	22764	Proteasome subunit beta type OS=Amblyomma maculatum PE=2 SV=1	H
tr|A0A131XB26|A0A131XB26_9ACAR	48.16	15	2	2	22768	Proteasome subunit beta type OS=Hyalomma excavatum PE=2 SV=1	H
tr|A0A1E1XFG1|A0A1E1XFG1_9ACAR	48.16	15	2	2	22735	Proteasome subunit beta type OS=Amblyomma aureolatum PE=2 SV=1	H
tr|A0A131ZAR1|A0A131ZAR1_RHIAP	48.16	13	2	2	26944	Proteasome subunit beta type (Fragment) OS=Rhipicephalus appendiculatus PE=3 SV=1	H
c288601_g1_i1|m.92933	46.32	9	2	2	24056	unknown	U
tr|A0A0K8RM20|A0A0K8RM20_IXORI	42.85	7	2	2	29452	Proteasome subunit alpha type OS=Ixodes ricinus PE=2 SV=1	H
tr|G3MLT2|G3MLT2_9ACAR	42.85	7	2	2	29946	Proteasome subunit alpha type OS=Amblyomma maculatum PE=2 SV=1	H
tr|A0A023FY32|A0A023FY32_9ACAR	42.85	7	2	2	29948	Proteasome subunit alpha type OS=Amblyomma parvum PE=2 SV=1	H
tr|A0A1E1X2Z1|A0A1E1X2Z1_9ACAR	42.85	7	2	2	29952	Proteasome subunit alpha type OS=Amblyomma aureolatum PE=2 SV=1	H
tr|A0A023GH28|A0A023GH28_9ACAR	42.85	7	2	2	29946	Proteasome subunit alpha type OS=Amblyomma triste PE=2 SV=1	H
tr|A0A131Z3Y6|A0A131Z3Y6_RHIAP	42.85	7	2	2	29993	Proteasome subunit alpha type OS=Rhipicephalus appendiculatus PE=3 SV=1	H
tr|L7M2B5|L7M2B5_9ACAR	42.85	7	2	2	29993	Proteasome subunit alpha type OS=Rhipicephalus pulchellus PE=2 SV=1	H
tr|A0A131XL10|A0A131XL10_9ACAR	42.85	7	2	2	30023	Proteasome subunit alpha type OS=Hyalomma excavatum PE=2 SV=1	H
c253989_g1_i1|m.42514	42.85	7	2	2	29993	NR: Proteasome subunit alpha type-4, partial [Stegodyphus mimosarum]; PFAM: Proteasome; PFAM: Proteasome	H
c299852_g1_i7|m.143860	42.01	9	2	2	26293	unknown	U
c299852_g1_i2|m.143854	42.01	9	2	2	27157	unknown	U
c299852_g1_i6|m.143859	42.01	7	2	2	35895	unknown	U
c299852_g1_i9|m.143863	42.01	7	2	2	35898	unknown	U
c299852_g1_i4|m.143858	42.01	6	2	2	41472	unknown	U
tr|B7PLL4|B7PLL4_IXOSC	41.81	4	1	1	36482	Fructose-1,6-bisphosphatase, putative (Fragment) OS=Ixodes scapularis GN=IscW_ISCW005292 PE=3 SV=1	H
tr|A0A147BA63|A0A147BA63_9ACAR	39.3	4	2	2	56217	ATP synthase subunit beta (Fragment) OS=Carios mimon PE=3 SV=1	H
tr|A0A147B7X3|A0A147B7X3_9ACAR	39.3	4	2	2	56190	ATP synthase subunit beta (Fragment) OS=Carios mimon PE=3 SV=1	H
tr|A0A0K8RQT4|A0A0K8RQT4_IXORI	39.3	4	2	2	57140	ATP synthase subunit beta (Fragment) OS=Ixodes ricinus PE=2 SV=1	H
tr|A0A131XZ18|A0A131XZ18_IXORI	39.3	4	2	2	58041	ATP synthase subunit beta (Fragment) OS=Ixodes ricinus PE=2 SV=1	H
tr|A0A131XK53|A0A131XK53_9ACAR	39.3	4	2	2	59267	ATP synthase subunit beta (Fragment) OS=Hyalomma excavatum PE=2 SV=1	H
tr|B7QE46|B7QE46_IXOSC	39.3	4	2	2	60735	ATP synthase subunit beta OS=Ixodes scapularis GN=IscW_ISCW012509 PE=3 SV=1	H
tr|A0A132A9K3|A0A132A9K3_SARSC	39.3	4	2	2	52365	ATP synthase subunit beta (Fragment) OS=Sarcoptes scabiei GN=QR98_0060740 PE=3 SV=1	H
tr|A0A059ULP4|A0A059ULP4_TETCI	39.3	4	2	2	55936	ATP synthase subunit beta OS=Tetranychus cinnabarinus PE=2 SV=1	H
tr|T1L4V0|T1L4V0_TETUR	39.3	4	2	2	55936	ATP synthase subunit beta OS=Tetranychus urticae PE=3 SV=1	H
tr|A0A1E1X8M7|A0A1E1X8M7_9ACAR	39.3	4	2	2	57170	ATP synthase subunit beta (Fragment) OS=Amblyomma aureolatum PE=2 SV=1	H
tr|B7QLA4|B7QLA4_IXOSC	39.11	18	2	2	19159	Phosphatidylethanolamine-binding protein, putative OS=Ixodes scapularis GN=IscW_ISCW014710 PE=4 SV=1	H
c287597_g2_i1|m.89207	39.11	17	2	2	20027	NR: Phosphatidylethanolamine-binding protein 1, partial [Stegodyphus mimosarum]; PFAM: Phosphatidylethanolamine-binding	H
tr|A0A0C9RTA6|A0A0C9RTA6_AMBAM	39.11	17	2	2	19890	Putative phosphatidylethanolamine-binding protein f40a3.3-like isoform 2 OS=Amblyomma americanum PE=2 SV=1	H
tr|A0A023FMF5|A0A023FMF5_9ACAR	39.11	15	2	2	22615	Putative phosphatidylethanolamine-binding protein 1 (Fragment) OS=Amblyomma cajennense PE=2 SV=1	H
tr|A0A0K8R2W1|A0A0K8R2W1_IXORI	39.11	14	2	2	23448	Putative phosphatidylethanolamine-binding protein 1 OS=Ixodes ricinus PE=2 SV=1	H
c287597_g2_i2|m.89209	39.11	13	2	2	25840	NR: Phosphatidylethanolamine-binding protein 1, partial [Stegodyphus mimosarum]; PFAM: Phosphatidylethanolamine-binding	H
tr|A0A131XKP6|A0A131XKP6_9ACAR	39.11	13	2	2	25834	Putative phosphatidylethanolamine-binding protein f40a3.3-like isoform 2 OS=Hyalomma excavatum PE=2 SV=1	H
tr|A0A1E1XFT1|A0A1E1XFT1_9ACAR	39.11	13	2	2	25817	Putative phosphatidylethanolamine-binding protein f40a3.3-like isoform 2 OS=Amblyomma aureolatum PE=2 SV=1	H
c303630_g1_i7|m.165863	38.28	4	1	1	25571	NR: metalloprotease [Haemaphysalis longicornis]	S
c293499_g1_i6|m.111619	37.06	9	2	2	22510	NR: Proteasome subunit beta type-2 [Zootermopsis nevadensis]; PFAM: Proteasome	H
c303593_g1_i6|m.165659	36.11	8	1	1	20020	unknown	U
c303593_g1_i9|m.165660	36.11	7	1	1	23423	unknown	U
c303593_g1_i1|m.165654	36.11	6	1	1	25601	unknown	U
c303593_g1_i5|m.165657	36.11	4	1	1	39313	PFAM: Kunitz/Bovine	S
gi|215493021	35.67	10	1	1	13055	NR: actin regulatory protein, putative [Ixodes scapularis] >gi|215493021|gb|EEC02662.1| actin regulatory protein, putative [Ixodes scapularis]; PFAM: NAD-binding	H
tr|A0A023GI16|A0A023GI16_9ACAR	35.67	4	1	1	31712	3-hydroxyisobutyrate dehydrogenase OS=Amblyomma triste PE=2 SV=1	H
tr|A0A131YL87|A0A131YL87_RHIAP	35.67	4	1	1	31986	3-hydroxyisobutyrate dehydrogenase OS=Rhipicephalus appendiculatus PE=3 SV=1	H
tr|G3MRY5|G3MRY5_9ACAR	35.67	4	1	1	31712	3-hydroxyisobutyrate dehydrogenase OS=Amblyomma maculatum PE=2 SV=1	H
tr|A0A023FIT3|A0A023FIT3_9ACAR	35.67	4	1	1	33614	3-hydroxyisobutyrate dehydrogenase (Fragment) OS=Amblyomma cajennense PE=2 SV=1	H
tr|A0A131XDX9|A0A131XDX9_9ACAR	35.67	4	1	1	34756	3-hydroxyisobutyrate dehydrogenase OS=Hyalomma excavatum PE=2 SV=1	H
tr|L7M5T1|L7M5T1_9ACAR	35.67	4	1	1	34782	3-hydroxyisobutyrate dehydrogenase OS=Rhipicephalus pulchellus PE=2 SV=1	H
tr|A0A023FLJ5|A0A023FLJ5_9ACAR	35.67	4	1	1	34670	3-hydroxyisobutyrate dehydrogenase OS=Amblyomma cajennense PE=2 SV=1	H
c295514_g1_i3|m.121094	35.67	4	1	1	35313	NR: 3-hydroxyisobutyrate dehydrogenase, mitochondrial, partial [Stegodyphus mimosarum]; PFAM: NAD; PFAM: NAD-binding; PFAM: D-isomer; PFAM: NADP	H
c295514_g1_i4|m.121096	35.67	4	1	1	35299	NR: 3-hydroxyisobutyrate dehydrogenase, mitochondrial, partial [Stegodyphus mimosarum]; PFAM: NAD; PFAM: NAD-binding; PFAM: D-isomer; PFAM: NADP	H
c187760_g1_i3|m.21936	34.53	6	1	1	21448	PFAM: Tick	s
c299187_g1_i10|m.140125	33.69	15	2	2	12635	NR: glutathione S-transferase [Rhipicephalus microplus]; PFAM: Glutathione; PFAM: Glutathione; PFAM: Glutathione	S
c299187_g1_i6|m.140121	33.69	15	2	2	12635	NR: glutathione S-transferase [Rhipicephalus microplus]; PFAM: Glutathione; PFAM: Glutathione; PFAM: Glutathione	S
c299187_g1_i2|m.140117	33.69	15	2	2	12635	NR: glutathione S-transferase [Rhipicephalus microplus]; PFAM: Glutathione; PFAM: Glutathione; PFAM: Glutathione	S
tr|E2J6Z5|E2J6Z5_9ACAR	33.69	10	2	2	18190	Glutathione S-transferase (Fragment) OS=Hyalomma rufipes PE=2 SV=1	S
tr|Q8T7E4|Q8T7E4_RHIMP	33.69	7	2	2	25575	Glutathione S-transferase OS=Rhipicephalus microplus GN=SG2 PE=2 SV=1	S
tr|A0A131Z3G3|A0A131Z3G3_RHIAP	33.69	7	2	2	25571	Glutathione S-transferase OS=Rhipicephalus appendiculatus PE=3 SV=1	S
c299187_g1_i1|m.140115	33.69	7	2	2	25730	NR: glutathione S-transferase [Rhipicephalus microplus]; PFAM: Glutathione; PFAM: Glutathione; PFAM: Glutathione; PFAM: Glutathione	S
tr|E2J6S5|E2J6S5_9ACAR	33.69	7	2	2	25642	Glutathione S-transferase OS=Hyalomma rufipes PE=2 SV=1	S
gi|215493774	32.56	5	1	1	57445	NR: phosphoribosylformylglycinamidine synthase, putative [Ixodes scapularis] >gi|215493774|gb|EEC03415.1| phosphoribosylformylglycinamidine synthase, putative [Ixodes scapularis]; PFAM: CobB/CobQ-like; PFAM: AIR	H
tr|A0A131XTW8|A0A131XTW8_IXORI	32.02	1	2	1	270008	Putative muscle m-line assembly protein unc-89 (Fragment) OS=Ixodes ricinus PE=2 SV=1	H
tr|B7P1U8|B7P1U8_IXOSC	31.02	1	1	1	272298	Spectrin alpha chain, putative OS=Ixodes scapularis GN=IscW_ISCW000012 PE=4 SV=1	H
tr|A0A023FUR0|A0A023FUR0_9ACAR	30.14	5	1	1	24562	Putative dihydropteridine reductase dhpr/qdpr OS=Amblyomma parvum PE=2 SV=1	H
tr|A0A023GJY5|A0A023GJY5_9ACAR	30.14	5	1	1	24515	Putative dihydropteridine reductase dhpr/qdpr OS=Amblyomma triste PE=2 SV=1	H
tr|A0A023FK31|A0A023FK31_9ACAR	30.14	5	1	1	24750	Putative dihydropteridine reductase dhpr/qdpr OS=Amblyomma cajennense PE=2 SV=1	H
tr|A0A023FHQ6|A0A023FHQ6_9ACAR	30.14	5	1	1	24634	Putative dihydropteridine reductase dhpr/qdpr OS=Amblyomma cajennense PE=2 SV=1	H
tr|L7M7S5|L7M7S5_9ACAR	30.14	5	1	1	24902	Putative dihydropteridine reductase dhpr/qdpr OS=Rhipicephalus pulchellus PE=2 SV=1	H
tr|G3MP31|G3MP31_9ACAR	30.14	5	1	1	24541	Uncharacterized protein OS=Amblyomma maculatum PE=2 SV=1	U
tr|A0A131YVZ8|A0A131YVZ8_RHIAP	30.14	5	1	1	24916	Dihydropteridine reductase OS=Rhipicephalus appendiculatus PE=4 SV=1	H
tr|B7SP19|B7SP19_DERVA	30.14	5	1	1	26147	Quinoid dihydropteridine reductase OS=Dermacentor variabilis PE=2 SV=1	H
tr|A0A023GH60|A0A023GH60_9ACAR	30.14	5	1	1	26585	Putative dihydropteridine reductase dhpr/qdpr (Fragment) OS=Amblyomma triste PE=2 SV=1	H
tr|A0A023FZG8|A0A023FZG8_9ACAR	29.71	4	1	1	44851	Adenosylhomocysteinase OS=Amblyomma parvum PE=2 SV=1	H
tr|A0A023FJM9|A0A023FJM9_9ACAR	29.71	4	1	1	44854	Adenosylhomocysteinase OS=Amblyomma cajennense PE=2 SV=1	H
tr|G3MRB8|G3MRB8_9ACAR	29.71	4	1	1	44846	Adenosylhomocysteinase OS=Amblyomma maculatum PE=2 SV=1	H
tr|A0A1E1X909|A0A1E1X909_9ACAR	29.71	4	1	1	48013	Adenosylhomocysteinase OS=Amblyomma aureolatum PE=2 SV=1	H
tr|A0A131XEK9|A0A131XEK9_9ACAR	29.71	4	1	1	47982	Adenosylhomocysteinase OS=Hyalomma excavatum PE=2 SV=1	H
gi|215492012	29.71	3	1	1	54535	NR: S-adenosylhomocysteine hydrolase, putative [Ixodes scapularis] >gi|215492012|gb|EEC01653.1| S-adenosylhomocysteine hydrolase, putative [Ixodes scapularis]; PFAM: S-adenosyl-L-homocysteine; PFAM: S-adenosyl-L-homocysteine; PFAM: D-...	H
tr|K7N8B2|K7N8B2_HAELO	29.55	5	1	1	22998	Lysosomal acid phosphatase (Fragment) OS=Haemaphysalis longicornis PE=2 SV=1	S
tr|A0A1E1XJF2|A0A1E1XJF2_9ACAR	29.55	3	1	1	33156	Putative lysosomal acid phosphatase (Fragment) OS=Amblyomma sculptum PE=2 SV=1	S
tr|L7M921|L7M921_9ACAR	29.55	3	1	1	42256	Putative lysosomal & prostatic acid phosphatase OS=Rhipicephalus pulchellus PE=2 SV=1	S
tr|A0A023GN38|A0A023GN38_9ACAR	29.55	3	1	1	42565	Putative lysosomal & prostatic acid phosphatase OS=Amblyomma triste PE=2 SV=1	S
tr|G8C7A0|G8C7A0_HAELO	29.55	3	1	1	42450	Lysosomal acid phosphatase OS=Haemaphysalis longicornis PE=2 SV=1	S
tr|A0A023GPF2|A0A023GPF2_9ACAR	29.55	3	1	1	42565	Putative lysosomal & prostatic acid phosphatase OS=Amblyomma triste PE=2 SV=1	S
tr|A0A131YS08|A0A131YS08_RHIAP	29.55	3	1	1	42234	Lysosomal acid phosphatase OS=Rhipicephalus appendiculatus PE=3 SV=1	S
tr|G3MSN9|G3MSN9_9ACAR	29.55	3	1	1	42594	Uncharacterized protein OS=Amblyomma maculatum PE=2 SV=1	U
tr|B7PCV9|B7PCV9_IXOSC	29.55	3	1	1	42333	Lysosomal acid phosphatase, putative OS=Ixodes scapularis GN=IscW_ISCW017166 PE=3 SV=1	S
tr|A0A132AEN9|A0A132AEN9_SARSC	29.53	10	1	1	9535	Histone H2A (Fragment) OS=Sarcoptes scabiei GN=QR98_0078630 PE=3 SV=1	H
tr|T1K5S4|T1K5S4_TETUR	29.53	7	1	1	13304	Histone H2A OS=Tetranychus urticae PE=3 SV=1	H
tr|B7SP61|B7SP61_DERVA	29.53	7	1	1	13438	Histone H2A OS=Dermacentor variabilis PE=2 SV=1	H
tr|V5HZA1|V5HZA1_IXORI	29.53	7	1	1	13471	Histone H2A OS=Ixodes ricinus PE=2 SV=1	H
tr|L7M432|L7M432_9ACAR	29.53	7	1	1	13450	Histone H2A OS=Rhipicephalus pulchellus PE=2 SV=1	H
tr|A0A023FWI5|A0A023FWI5_9ACAR	29.53	7	1	1	13450	Histone H2A OS=Amblyomma parvum PE=2 SV=1	H
tr|G3MNR4|G3MNR4_9ACAR	29.53	7	1	1	13450	Histone H2A OS=Amblyomma maculatum PE=2 SV=1	H
c266120_g1_i7|m.51396	29.53	7	1	1	13450	NR: histone H2 [Dermacentor variabilis]; PFAM: Core	H
tr|A0A1E1WZ70|A0A1E1WZ70_9ACAR	29.53	6	1	1	14733	Histone H2A OS=Amblyomma aureolatum PE=2 SV=1	H
tr|L7M669|L7M669_9ACAR	29.53	6	1	1	14685	Histone H2A OS=Rhipicephalus pulchellus PE=2 SV=1	H
tr|A0A023FWF5|A0A023FWF5_9ACAR	29.53	6	1	1	14685	Histone H2A OS=Amblyomma parvum PE=2 SV=1	H
tr|B7PHT2|B7PHT2_IXOSC	29.53	6	1	1	14683	Histone H2A OS=Ixodes scapularis GN=IscW_ISCW004478 PE=3 SV=1	H
tr|A0A023FWL6|A0A023FWL6_9ACAR	29.53	6	1	1	14665	Histone H2A OS=Amblyomma parvum PE=2 SV=1	H
tr|A0A023FTC8|A0A023FTC8_9ACAR	29.53	6	1	1	14721	Histone H2A OS=Amblyomma parvum PE=2 SV=1	H
tr|G3MKZ5|G3MKZ5_9ACAR	29.53	6	1	1	15025	Histone H2A OS=Amblyomma maculatum PE=2 SV=1	H
tr|A0A1E1X1E7|A0A1E1X1E7_9ACAR	29.53	6	1	1	14977	Histone H2A OS=Amblyomma aureolatum PE=2 SV=1	H
gi|685827963	29.53	6	1	1	15073	NR: Histone H2A domain and Histone core domain and Histone-fold domain-containing protein [Strongyloides ratti] >gi|685827963|emb|CEF62885.1| Histone H2A domain and Histone core domain and Histone-fold domain-containing protein [Str...	H
gi|215496514	29.53	4	1	1	25466	NR: histone 2A [Ixodes scapularis] >gi|215496514|gb|EEC06154.1| histone 2A [Ixodes scapularis]; PFAM: Core; PFAM: Histone-like	H
tr|A0A1E1XB16|A0A1E1XB16_9ACAR	29.46	1	2	1	190316	Putative e3 ubiquitin-protein ligase listerin (Fragment) OS=Amblyomma aureolatum PE=2 SV=1	H
gi|215500096	29.46	1	2	1	194041	NR: conserved hypothetical protein [Ixodes scapularis] >gi|215500096|gb|EEC09590.1| conserved hypothetical protein [Ixodes scapularis]	S
tr|A0A147BTQ4|A0A147BTQ4_IXORI	29.46	1	2	1	195175	Putative e3 ubiquitin-protein ligase listerin isoform x2 OS=Ixodes ricinus PE=4 SV=1	H
tr|A0A131XT24|A0A131XT24_IXORI	29.46	1	2	1	195109	Putative e3 ubiquitin-protein ligase listerin isoform x2 OS=Ixodes ricinus PE=2 SV=1	H
tr|A0A0K8RD02|A0A0K8RD02_IXORI	27.75	8	1	1	13541	Putative glutathione s-transferase OS=Ixodes ricinus PE=2 SV=1	S
tr|V5I4C7|V5I4C7_IXORI	27.75	7	1	1	14758	Putative glutathione s-transferase 2 (Fragment) OS=Ixodes ricinus PE=2 SV=1	S
gi|215500076	27.75	6	1	1	19497	NR: glutathione S-transferase, putative [Ixodes scapularis] >gi|215500076|gb|EEC09570.1| glutathione S-transferase, putative [Ixodes scapularis]; PFAM: Glutathione; PFAM: Glutathione; PFAM: Glutathione	S
tr|A0A131XCU0|A0A131XCU0_9ACAR	27.75	4	1	1	26253	Putative glutathione s-transferase OS=Hyalomma excavatum PE=2 SV=1	S
tr|A0A023FI91|A0A023FI91_9ACAR	27.75	4	1	1	26268	Putative glutathione s-transferase ixodes scapularis glutathione s-transferase OS=Amblyomma cajennense PE=2 SV=1	S
tr|Q6B8C1|Q6B8C1_9ACAR	27.75	4	1	1	25709	Glutathione S-transferase 2 OS=Ixodes pacificus PE=2 SV=1	S
tr|A0A023FI74|A0A023FI74_9ACAR	27.75	4	1	1	26295	Putative glutathione s-transferase ixodes scapularis glutathione s-transferase OS=Amblyomma cajennense PE=2 SV=1	S
tr|A0A0K8RG20|A0A0K8RG20_IXORI	27.75	4	1	1	25768	Putative glutathione s-transferase OS=Ixodes ricinus PE=2 SV=1	S
tr|A0A131XJK9|A0A131XJK9_9ACAR	27.75	4	1	1	26386	Putative glutathione s-transferase OS=Hyalomma excavatum PE=2 SV=1	S
tr|G3MMJ8|G3MMJ8_9ACAR	27.75	4	1	1	26382	Uncharacterized protein OS=Amblyomma maculatum PE=2 SV=1	U
tr|A0A0K8RFV9|A0A0K8RFV9_IXORI	27.75	4	1	1	25714	Putative glutathione s-transferase OS=Ixodes ricinus PE=2 SV=1	S
tr|B7PSJ8|B7PSJ8_IXOSC	27.75	4	1	1	26196	Glutathione S-transferase, putative OS=Ixodes scapularis GN=IscW_ISCW019308 PE=3 SV=1	S
tr|A0A023GJP3|A0A023GJP3_9ACAR	27.75	4	1	1	26382	Putative glutathione s-transferase ixodes scapularis glutathione s-transferase OS=Amblyomma triste PE=2 SV=1	S
tr|B7Q4J7|B7Q4J7_IXOSC	27.75	4	1	1	25632	Glutathione S-transferase, putative OS=Ixodes scapularis GN=IscW_ISCW021287 PE=3 SV=1	S
tr|L7M3V3|L7M3V3_9ACAR	27.75	4	1	1	26343	Putative glutathione s-transferase OS=Rhipicephalus pulchellus PE=2 SV=1	S
gi|215501798	27.75	4	1	1	26258	NR: glutathione S-transferase, putative [Ixodes scapularis] >gi|215501798|gb|EEC11292.1| glutathione S-transferase, putative [Ixodes scapularis]; PFAM: Glutathione; PFAM: Glutathione; PFAM: Glutathione; PFAM: Glutathione	S
tr|A0A023FXR2|A0A023FXR2_9ACAR	27.75	4	1	1	26241	Putative glutathione s-transferase ixodes scapularis glutathione s-transferase OS=Amblyomma parvum PE=2 SV=1	S
tr|A0A1E1XE94|A0A1E1XE94_9ACAR	27.75	4	1	1	26213	Putative glutathione s-transferase OS=Amblyomma aureolatum PE=2 SV=1	S
tr|G3MS97|G3MS97_9ACAR	27.75	4	1	1	26324	Uncharacterized protein OS=Amblyomma maculatum PE=2 SV=1	U
tr|A0A023GGH2|A0A023GGH2_9ACAR	27.75	4	1	1	26354	Putative glutathione s-transferase ixodes scapularis glutathione s-transferase OS=Amblyomma triste PE=2 SV=1	S
tr|G3MSE2|G3MSE2_9ACAR	27.75	4	1	1	26303	Uncharacterized protein OS=Amblyomma maculatum PE=2 SV=1	U
tr|A0A023GIZ3|A0A023GIZ3_9ACAR	27.75	4	1	1	26331	Putative glutathione s-transferase OS=Amblyomma triste PE=2 SV=1	S
tr|A0A023GJ06|A0A023GJ06_9ACAR	27.75	4	1	1	27012	Putative glutathione s-transferase ixodes scapularis glutathione s-transferase OS=Amblyomma triste PE=2 SV=1	S
tr|A0A1E1X661|A0A1E1X661_9ACAR	27.75	4	1	1	26896	Putative glutathione s-transferase OS=Amblyomma aureolatum PE=2 SV=1	S
tr|G3MSC2|G3MSC2_9ACAR	27.75	4	1	1	27528	Uncharacterized protein OS=Amblyomma maculatum PE=2 SV=1	U
tr|A0A0K8RPZ1|A0A0K8RPZ1_IXORI	27.75	4	1	1	27757	Putative glutathione s-transferase (Fragment) OS=Ixodes ricinus PE=2 SV=1	S
tr|B7PXH0|B7PXH0_IXOSC	27.75	4	1	1	28873	Glutathione S-transferase, putative OS=Ixodes scapularis GN=IscW_ISCW009570 PE=3 SV=1	S
tr|A0A131Y1J3|A0A131Y1J3_IXORI	27.7	1	1	1	72651	Putative tick transposon (Fragment) OS=Ixodes ricinus PE=2 SV=1	T
tr|A0A1E1XKT0|A0A1E1XKT0_9ACAR	27.7	1	1	1	131041	Putative tick transposon (Fragment) OS=Amblyomma sculptum PE=2 SV=1	T
tr|A0A090X7Q9|A0A090X7Q9_IXORI	27.7	1	1	1	135110	Putative tick transposon (Fragment) OS=Ixodes ricinus PE=2 SV=1	T
tr|A0A131XJR0|A0A131XJR0_9ACAR	27.36	4	1	1	24212	Putative lysophospholipase OS=Hyalomma excavatum PE=2 SV=1	H
gi|215491722	27.36	4	1	1	24198	NR: lysophospholipase, putative [Ixodes scapularis] >gi|215491722|gb|EEC01363.1| lysophospholipase, putative, partial [Ixodes scapularis]; PFAM: Phospholipase/Carboxylesterase; PFAM: Alpha/beta; PFAM: Alpha/beta; PFAM: Dienelactone	H
tr|A0A131Z5X8|A0A131Z5X8_RHIAP	27.36	4	1	1	24452	Lysophospholipase II OS=Rhipicephalus appendiculatus PE=4 SV=1	H
tr|B7SP23|B7SP23_DERVA	26.6	6	1	1	16055	Putative glutathione S-transferase (Fragment) OS=Dermacentor variabilis PE=2 SV=1	S
tr|A0A1E1X830|A0A1E1X830_9ACAR	26.6	4	1	1	25426	Putative glutathione s-transferase (Fragment) OS=Amblyomma aureolatum PE=2 SV=1	S
tr|A0A023FUN4|A0A023FUN4_9ACAR	26.6	4	1	1	25286	Putative glutathione s-transferase mu 2 (Fragment) OS=Amblyomma parvum PE=2 SV=1	S
tr|A0A131XPI6|A0A131XPI6_9ACAR	26.6	4	1	1	26214	Putative glutathione s-transferase (Fragment) OS=Hyalomma excavatum PE=2 SV=1	S
tr|A0A131Z4L0|A0A131Z4L0_RHIAP	26.6	3	1	1	26439	Glutathione S-transferase OS=Rhipicephalus appendiculatus PE=3 SV=1	S
tr|A0A023GJ50|A0A023GJ50_9ACAR	26.6	3	1	1	26669	Putative glutathione s-transferase b (Fragment) OS=Amblyomma triste PE=2 SV=1	S
tr|A0A023GJX7|A0A023GJX7_9ACAR	26.6	3	1	1	26693	Putative glutathione s-transferase b (Fragment) OS=Amblyomma triste PE=2 SV=1	S
tr|A0A023GGQ4|A0A023GGQ4_9ACAR	26.6	3	1	1	26685	Putative glutathione s-transferase b (Fragment) OS=Amblyomma triste PE=2 SV=1	S
tr|A0A023G7H4|A0A023G7H4_9ACAR	26.6	3	1	1	27710	Putative glutathione s-transferase b (Fragment) OS=Amblyomma triste PE=2 SV=1	S
tr|A0A023FS31|A0A023FS31_9ACAR	26.6	3	1	1	28986	Putative glutathione s-transferase b (Fragment) OS=Amblyomma cajennense PE=2 SV=1	S
tr|G3MHH1|G3MHH1_9ACAR	26.6	3	1	1	30204	Uncharacterized protein (Fragment) OS=Amblyomma maculatum PE=2 SV=1	U
tr|G3MHH3|G3MHH3_9ACAR	26.6	3	1	1	30680	Uncharacterized protein (Fragment) OS=Amblyomma maculatum PE=2 SV=1	U
tr|E2J6Q7|E2J6Q7_9ACAR	25.84	3	1	1	31357	Putative cement protein OS=Hyalomma rufipes PE=2 SV=1	S
tr|A0A158P4Q9|A0A158P4Q9_TETUR	25.59	2	1	1	53376	Putative tRNA (cytidine(32)/guanosine(34)-2'-O)-methyltransferase OS=Tetranychus urticae PE=3 SV=1	H
tr|A0A023FKS0|A0A023FKS0_9ACAR	25.06	6	1	1	36664	Putative fructose-16-bisphosphatase OS=Amblyomma cajennense PE=2 SV=1	H
tr|V5HD08|V5HD08_IXORI	25.05	1	1	1	138866	Putative structural maintenance of chromosomes 4 (Fragment) OS=Ixodes ricinus PE=2 SV=1	H
c310765_g1_i3|m.224202	24.75	0	1	1	220677	NR: Vitellogenin-B [Haemaphysalis longicornis]; PFAM: von	T
c342002_g1_i1|m.249276	24.69	9	1	1	11248	unknown	U
tr|A0A0E9Y2W2|A0A0E9Y2W2_AMBAM	24.59	3	1	1	28401	Serine protease inhibitor (Fragment) OS=Amblyomma americanum PE=3 SV=1	S
c291697_g2_i1|m.104150	24.3	4	1	1	63818	NR: PREDICTED: thioredoxin reductase 1, cytoplasmic-like [Limulus polyphemus]; PFAM: Pyridine; PFAM: Pyridine; PFAM: Pyridine; PFAM: Glutaredoxin; PFAM: Pyridine; PFAM: FAD	H
tr|A0A132A6U0|A0A132A6U0_SARSC	23.43	1	1	1	139819	5-oxoprolinase-like protein OS=Sarcoptes scabiei GN=QR98_0051250 PE=4 SV=1	H
tr|A0A131ZXY7|A0A131ZXY7_SARSC	22.96	0	1	1	150452	Unconventional myosin-XV-like protein (Fragment) OS=Sarcoptes scabiei GN=QR98_0021520 PE=4 SV=1	H
tr|T1KZX8|T1KZX8_TETUR	22.94	0	1	1	223346	Uncharacterized protein OS=Tetranychus urticae PE=4 SV=1	U
tr|T1KT05|T1KT05_TETUR	22.58	0	1	1	298590	Uncharacterized protein OS=Tetranychus urticae PE=4 SV=2	U
gi|215493039	21.66	6	1	1	18865	NR: pterin-4-alpha-carbinolamine dehydratase, putative [Ixodes scapularis] >gi|215493039|gb|EEC02680.1| pterin-4-alpha-carbinolamine dehydratase, putative, partial [Ixodes scapularis]; PFAM: Pterin	H
tr|L7MBP6|L7MBP6_9ACAR	21.66	6	1	1	19751	Putative pterin carbinolamine dehydratase pcbd/dimerization cofactor of hnf1 (Fragment) OS=Rhipicephalus pulchellus PE=2 SV=1	H
c39054_g1_i1|m.4342	20.4	7	1	1	11489	NR: OmpA-like transmembrane domain protein [Proteus mirabilis ATCC 29906]; PFAM: OmpA-like	H
tr|G3MFQ1|G3MFQ1_9ACAR	20.22	1	1	1	69963	Uncharacterized protein (Fragment) OS=Amblyomma maculatum PE=2 SV=1	U
tr|A0A131XIP5|A0A131XIP5_9ACAR	75.03	5	2	2	61237	Putative ubiquitin c variant (Fragment) OS=Hyalomma excavatum PE=2 SV=1	H
c307770_g1_i1|m.196967	348.37	70	91	53	177725	NR: hemelipoglycoprotein precursor [Dermacentor variabilis]; PFAM: Lipoprotein; PFAM: Domain; PFAM: von	T
tr|A0A131YGT1|A0A131YGT1_RHIAP	257	33	51	0	222332	Myosin heavy chain 6/7 OS=Rhipicephalus appendiculatus PE=3 SV=1	H
c312182_g1_i5|m.236840	242.84	41	44	2	150994	NR: PREDICTED: myosin heavy chain, muscle-like [Limulus polyphemus]; PFAM: Myosin; PFAM: Myosin	H
tr|Q5D579|Q5D579_IXORI	238.02	74	24	0	41563	Actin (Fragment) OS=Ixodes ricinus PE=2 SV=1	H
tr|B4XC06|B4XC06_HAELO	238.02	74	24	0	41693	Actin (Fragment) OS=Haemaphysalis longicornis GN=ACT PE=2 SV=1	H
tr|A4UTU3|A4UTU3_DERVA	238.02	74	24	0	41824	Beta-actin OS=Dermacentor variabilis PE=2 SV=2	H
tr|A0A023GJC4|A0A023GJC4_9ACAR	238.02	74	24	0	41824	Putative actin OS=Amblyomma triste PE=2 SV=1	H
tr|A0A1E1X349|A0A1E1X349_9ACAR	238.02	74	24	0	41824	Putative actin related protein 1 OS=Amblyomma aureolatum PE=2 SV=1	H
tr|A0A023FKT1|A0A023FKT1_9ACAR	238.02	74	24	0	41824	Putative actin OS=Amblyomma cajennense PE=2 SV=1	H
tr|L7M8J7|L7M8J7_9ACAR	238.02	74	24	0	41824	Putative actin OS=Rhipicephalus pulchellus PE=2 SV=1	H
tr|A0A023FX30|A0A023FX30_9ACAR	238.02	74	24	0	41824	Putative actin OS=Amblyomma parvum PE=2 SV=1	H
gi|675368839	238.02	74	24	0	41810	NR: actin [Agelena silvatica] >gi|675368839|gb|KFM61741.1| Actin, clone 403, partial [Stegodyphus mimosarum]; PFAM: Actin	H
tr|T1KE55|T1KE55_TETUR	238.02	74	24	0	41854	Uncharacterized protein OS=Tetranychus urticae PE=3 SV=1	U
c305622_g1_i2|m.180275	214.87	50	24	14	58770	NR: hemelipoglycoprotein precursor 2 [Dermacentor variabilis]; PFAM: von	T
tr|V5I4B8|V5I4B8_IXORI	209.53	24	36	0	222105	Putative myosin class i heavy chain OS=Ixodes ricinus PE=2 SV=1	H
tr|A0A131Y3Q3|A0A131Y3Q3_IXORI	209.53	24	36	0	222072	Putative myosin class i heavy chain OS=Ixodes ricinus PE=2 SV=1	H
tr|Q19V51|Q19V51_DERVA	209.46	13	20	0	177655	Hemelipoglycoprotein OS=Dermacentor variabilis PE=2 SV=1	T
tr|A0A131XPK1|A0A131XPK1_9ACAR	206.08	24	32	4	238854	Putative actin-binding cytoskeleton protein filamin (Fragment) OS=Hyalomma excavatum PE=2 SV=1	H
tr|A0A131YWN9|A0A131YWN9_RHIAP	198.6	19	26	0	238122	Filamin OS=Rhipicephalus appendiculatus PE=4 SV=1	H
tr|A0A131YV23|A0A131YV23_RHIAP	198.6	19	26	0	239827	Filamin OS=Rhipicephalus appendiculatus PE=4 SV=1	H
c288627_g1_i1|m.93076	197.03	66	15	1	39798	NR: TPA: TPA_exp: fructose 1,6-bisphosphate aldolase [Amblyomma variegatum]; PFAM: Fructose-bisphosphate	H
tr|A0A131XID5|A0A131XID5_9ACAR	192.19	39	16	16	61045	Putative chaperonin subunit OS=Hyalomma excavatum PE=2 SV=1	H
c234518_g1_i1|m.33465	190.72	75	17	11	33997	NR: hemelipoglycoprotein precursor 2 [Dermacentor variabilis]; PFAM: Domain; PFAM: Lipoprotein	T
c295996_g1_i1|m.123383	188.97	39	20	16	71037	NR: heat shock 70 kDa protein [Haemaphysalis flava]; PFAM: Hsp70; PFAM: MreB/Mbl	H
tr|A0A131YWH5|A0A131YWH5_RHIAP	188.97	39	20	16	71076	Heat shock 70kDa protein 1/8 OS=Rhipicephalus appendiculatus PE=3 SV=1	H
gi|215503777	188.55	48	18	18	50775	NR: translation elongation factor EF-1 alpha/Tu, putative [Ixodes scapularis] >gi|215503777|gb|EEC13271.1| translation elongation factor EF-1 alpha/Tu, putative [Ixodes scapularis]; PFAM: Elongation; PFAM: Elongation; PFAM: Elongati...	H
tr|A0A131XL32|A0A131XL32_9ACAR	188.42	39	14	14	58168	Putative aldehyde dehydrogenase (Fragment) OS=Hyalomma excavatum PE=2 SV=1	H
tr|A0A131XGD2|A0A131XGD2_9ACAR	188.19	57	13	2	35914	Malate dehydrogenase OS=Hyalomma excavatum PE=2 SV=1	H
tr|A0A131XQW9|A0A131XQW9_9ACAR	187.01	38	21	21	93589	Putative elongation factor 2-like isoform 1 (Fragment) OS=Hyalomma excavatum PE=2 SV=1	H
c297924_g1_i11|m.133484	186.86	53	10	10	36068	NR: glyceraldehyde 3-phosphate dehydrogenase [Dermacentor variabilis]; PFAM: Glyceraldehyde; PFAM: Glyceraldehyde	H
tr|A0A131XNG6|A0A131XNG6_9ACAR	186.86	53	10	10	36068	Glyceraldehyde-3-phosphate dehydrogenase OS=Hyalomma excavatum PE=2 SV=1	H
c297924_g1_i6|m.133477	186.86	48	10	10	40230	NR: glyceraldehyde 3-phosphate dehydrogenase [Dermacentor variabilis]; PFAM: Glyceraldehyde; PFAM: Glyceraldehyde	H
tr|A0A023FUV2|A0A023FUV2_9ACAR	184.2	9	16	0	177208	Putative vitellogenin-2 OS=Amblyomma cajennense PE=2 SV=1	T
tr|B5ABL8|B5ABL8_DERVA	182.98	10	18	0	170803	Hemelipoglycoprotein 2 (Fragment) OS=Dermacentor variabilis PE=2 SV=1	T
tr|L7M8Y4|L7M8Y4_9ACAR	181.63	45	12	0	35862	Malate dehydrogenase OS=Rhipicephalus pulchellus PE=2 SV=1	H
tr|A0A131Z2S2|A0A131Z2S2_RHIAP	177.17	47	12	0	35804	Malate dehydrogenase OS=Rhipicephalus appendiculatus PE=3 SV=1	H
tr|L7LWI3|L7LWI3_9ACAR	175.19	8	16	3	179234	Putative lipoprotein amino terminal region OS=Rhipicephalus pulchellus PE=2 SV=1	H
tr|A0A034WXH7|A0A034WXH7_RHIMP	174.21	18	15	4	108476	Vitellogenin 4 (Fragment) OS=Rhipicephalus microplus PE=4 SV=1	T
tr|A0A131XF49|A0A131XF49_9ACAR	174.08	68	12	12	25175	Putative secreted salivary gland peptide OS=Hyalomma excavatum PE=2 SV=1	S
c311013_g1_i1|m.226393	174.08	68	12	12	25175	NR: TPA: TPA_inf: salivary protein 313 [Amblyomma variegatum]	S
c304173_g1_i1|m.169503	173.27	20	11	10	74188	NR: protein disulfide isomerase-2 [Haemaphysalis longicornis]; PFAM: Thioredoxin; PFAM: Thioredoxin; PFAM: Thioredoxin-like; PFAM: Thioredoxin-like; PFAM: Thioredoxin-like	H
c304173_g1_i4|m.169514	173.27	20	11	10	75265	NR: protein disulfide isomerase-2 [Haemaphysalis longicornis]; PFAM: Thioredoxin; PFAM: Thioredoxin; PFAM: Thioredoxin-like; PFAM: Thioredoxin-like; PFAM: Thioredoxin-like	H
c295486_g1_i1|m.120978	172.31	41	15	14	53173	NR: enolase [Haemaphysalis flava]; PFAM: Enolase,; PFAM: Enolase,; PFAM: Methylaspartate	H
c301117_g1_i5|m.150566	172.03	44	12	3	49972	NR: Tubulin alpha chain, partial [Stegodyphus mimosarum]; PFAM: Tubulin/FtsZ; PFAM: Tubulin	H
tr|A0A023FXC7|A0A023FXC7_9ACAR	172.03	44	12	3	50051	Tubulin alpha chain OS=Amblyomma parvum PE=2 SV=1	H
tr|G3MGQ1|G3MGQ1_9ACAR	172.03	42	12	3	52871	Tubulin alpha chain (Fragment) OS=Amblyomma maculatum PE=2 SV=1	H
c287288_g1_i1|m.88018	169.13	38	12	12	57242	NR: PREDICTED: catalase-like [Limulus polyphemus]; PFAM: Catalase; PFAM: Catalase-related	S
c122906_g1_i1|m.12694	161.39	52	8	4	20864	NR: Vitellogenin-1 [Haemaphysalis longicornis]	T
c300861_g1_i1|m.149154	158.76	30	9	9	45199	NR: serine protease inhibitor 6 RmS6 [Rhipicephalus microplus]; PFAM: Serpin	S
c300861_g1_i2|m.149157	158.76	28	9	9	47635	NR: serine protease inhibitor 6 RmS6 [Rhipicephalus microplus]; PFAM: Serpin	S
tr|A0A034WYZ2|A0A034WYZ2_RHIMP	158.34	73	8	8	16949	Actin-depolymerizing factor 1 OS=Rhipicephalus microplus PE=3 SV=1	H
c294490_g1_i1|m.115910	158.34	73	8	8	16949	NR: TPA: TPA_exp: actin depolymerizing factor [Amblyomma variegatum]; PFAM: Cofilin/tropomyosin-type	H
c294490_g1_i5|m.115914	158.34	73	8	8	16949	NR: TPA: TPA_exp: actin depolymerizing factor [Amblyomma variegatum]; PFAM: Cofilin/tropomyosin-type	H
tr|A0A131YDT0|A0A131YDT0_RHIAP	158.34	73	8	8	16949	Cofilin OS=Rhipicephalus appendiculatus PE=3 SV=1	H
tr|A0A131XQH4|A0A131XQH4_9ACAR	158.34	64	8	8	19465	Putative actin depolymerizing factor (Fragment) OS=Hyalomma excavatum PE=2 SV=1	H
gi|332184650	157.77	37	10	10	57577	NR: molecular chaperone GroEL [Francisella tularensis] >gi|332184650|gb|AEE26904.1| Heat shock protein 60 family chaperone GroEL [Francisella cf. tularensis subsp. novicida 3523]; PFAM: TCP-1/cpn60	H
c213243_g1_i1|m.27337	156.31	48	10	9	29546	NR: hemelipoglycoprotein precursor 2 [Dermacentor variabilis]; PFAM: Lipoprotein	T
c305697_g2_i5|m.180810	155.43	34	9	1	46966	NR: protein disulfide isomerase [Amblyomma variegatum]; PFAM: Thioredoxin-like; PFAM: Thioredoxin; PFAM: Thioredoxin; PFAM: Thioredoxin-like	H
tr|A0MVX0|A0MVX0_AMBAM	155.29	7	13	0	177038	Heme lipoprotein OS=Amblyomma americanum PE=2 SV=2	T
tr|A0A131Z3P5|A0A131Z3P5_RHIAP	154.48	22	12	10	72443	Heat shock 70kDa protein 5 OS=Rhipicephalus appendiculatus PE=3 SV=1	H
c282551_g1_i1|m.75355	150.63	38	11	10	47927	NR: calreticulin [Hyalomma excavatum]; PFAM: Calreticulin	H
tr|A0A131XDX7|A0A131XDX7_9ACAR	145.66	39	12	12	53684	Putative formyltetrahydrofolate dehydrogenase OS=Hyalomma excavatum PE=2 SV=1	H
c62478_g1_i1|m.6753	145.53	36	9	9	50584	NR: elongation factor-1 gamma, partial [Pionothele sp. DHL-2015]; PFAM: Elongation; PFAM: Glutathione; PFAM: Glutathione; PFAM: Glutathione; PFAM: Glutathione; PFAM: Glutathione; PFAM: Glutathione	H
tr|V5IGC7|V5IGC7_IXORI	138.11	8	11	0	237625	Putative actin-binding cytoskeleton protein filamin (Fragment) OS=Ixodes ricinus PE=2 SV=1	H
c307387_g1_i7|m.193726	137.79	36	8	8	39401	NR: glycerol-3-phosphate dehydrogenase [Ixodes ricinus]; PFAM: NAD-dependent; PFAM: NAD-dependent	H
c307387_g1_i9|m.193730	137.79	36	8	8	39401	NR: glycerol-3-phosphate dehydrogenase [Ixodes ricinus]; PFAM: NAD-dependent; PFAM: NAD-dependent	H
c307387_g1_i5|m.193724	137.79	36	8	8	39401	NR: glycerol-3-phosphate dehydrogenase [Ixodes ricinus]; PFAM: NAD-dependent; PFAM: NAD-dependent	H
c307387_g1_i3|m.193722	137.79	36	8	8	39401	NR: glycerol-3-phosphate dehydrogenase [Ixodes ricinus]; PFAM: NAD-dependent; PFAM: NAD-dependent	H
c307387_g1_i8|m.193728	137.79	37	8	8	38255	NR: glycerol-3-phosphate dehydrogenase [Ixodes ricinus]; PFAM: NAD-dependent; PFAM: NAD-dependent	H
gi|27596792	136.09	16	11	11	101934	NR: RecName: Full=Paramyosin [Rhipicephalus microplus] >gi|27596792|gb|AAO20875.1|AF479582_1 paramyosin [Rhipicephalus microplus]; PFAM: Myosin	H
c284747_g2_i11|m.80807	135.13	24	7	7	43276	NR: TPA: TPA_inf: metalloprotease [Amblyomma variegatum]	S
tr|L7MEG0|L7MEG0_9ACAR	134.39	18	13	4	87541	Putative heat shock protein (Fragment) OS=Rhipicephalus pulchellus PE=2 SV=1	H
gi|215510405	132.4	66	7	7	17152	NR: nucleoside diphosphate kinase, putative [Ixodes scapularis] >gi|215510405|gb|EEC19858.1| nucleoside diphosphate kinase, putative [Ixodes scapularis]; PFAM: Nucleoside	H
gi|215502813	131.61	16	7	7	59243	NR: pyruvate kinase, putative [Ixodes scapularis] >gi|215502813|gb|EEC12307.1| pyruvate kinase, putative [Ixodes scapularis]; PFAM: Pyruvate; PFAM: Pyruvate; PFAM: HpcH/HpaI	H
tr|E1CAX9|E1CAX9_HAELO	131.35	5	7	2	196837	Vitellogenin-1 OS=Haemaphysalis longicornis GN=HlVg-1 PE=2 SV=1	T
tr|A0A131YYS7|A0A131YYS7_RHIAP	131.15	38	10	10	56304	ATP synthase subunit beta OS=Rhipicephalus appendiculatus PE=3 SV=1	H
tr|A0A023FND3|A0A023FND3_9ACAR	131.15	37	10	10	56225	ATP synthase subunit beta (Fragment) OS=Amblyomma cajennense PE=2 SV=1	H
tr|G3MHD3|G3MHD3_9ACAR	131.15	36	10	10	59168	ATP synthase subunit beta (Fragment) OS=Amblyomma maculatum PE=2 SV=1	H
tr|L7MDQ8|L7MDQ8_9ACAR	131.15	35	10	10	59807	ATP synthase subunit beta (Fragment) OS=Rhipicephalus pulchellus PE=2 SV=1	H
tr|A0A023GL75|A0A023GL75_9ACAR	131.15	35	10	10	60314	ATP synthase subunit beta OS=Amblyomma triste PE=2 SV=1	H
gi|215491559	129.44	43	11	11	55642	NR: D-3-phosphoglycerate dehydrogenase, putative [Ixodes scapularis] >gi|215491559|gb|EEC01200.1| D-3-phosphoglycerate dehydrogenase, putative, partial [Ixodes scapularis]; PFAM: D-isomer; PFAM: D-isomer	H
c305697_g2_i6|m.180817	128.32	37	6	0	21558	NR: protein disulfide isomerase [Amblyomma variegatum]; PFAM: Thioredoxin; PFAM: Thioredoxin-like	H
tr|B1B544|B1B544_HAELO	127.89	4	8	0	176291	Vitellogenin-2 OS=Haemaphysalis longicornis GN=HlVg-2 PE=2 SV=1	T
c311242_g1_i2|m.228230	123.53	17	10	10	103157	NR: Alpha-actinin, sarcomeric, partial [Stegodyphus mimosarum]; PFAM: Spectrin; PFAM: Spectrin; PFAM: Spectrin; PFAM: Spectrin; PFAM: Calponin; PFAM: Calponin; PFAM: Ca2+; PFAM: CAMSAP; PFAM: EF-hand; PFAM: EF-hand; PFAM: EF-hand	H
tr|A0A131XGF0|A0A131XGF0_9ACAR	123.53	17	10	10	103157	Putative ca2+-binding actin-bundling protein OS=Hyalomma excavatum PE=2 SV=1	H
c311242_g1_i3|m.228239	123.53	17	10	10	103157	NR: Alpha-actinin, sarcomeric, partial [Stegodyphus mimosarum]; PFAM: Spectrin; PFAM: Spectrin; PFAM: Spectrin; PFAM: Spectrin; PFAM: Calponin; PFAM: Calponin; PFAM: Ca2+; PFAM: CAMSAP; PFAM: EF-hand; PFAM: EF-hand; PFAM: EF-hand	H
c303630_g1_i6|m.165862	123.44	13	4	2	52735	NR: metalloprotease [Haemaphysalis longicornis]; PFAM: Metallo-peptidase; PFAM: Metallo-peptidase; PFAM: Metallo-peptidase; PFAM: Metallo-peptidase; PFAM: Reprolysin	S
tr|A0A131ZCD0|A0A131ZCD0_RHIAP	121	7	8	0	115230	Lipoprotein amino terminal region (Fragment) OS=Rhipicephalus appendiculatus PE=4 SV=1	H
gi|215495966	120.11	35	7	7	26558	NR: glutathione S-transferase, putative [Ixodes scapularis] >gi|215495966|gb|EEC05607.1| glutathione S-transferase, putative [Ixodes scapularis]; PFAM: Glutathione; PFAM: Glutathione; PFAM: Glutathione	S
c299187_g1_i3|m.140118	120.04	46	8	4	25688	NR: glutathione S-transferase [Rhipicephalus microplus]; PFAM: Glutathione; PFAM: Glutathione; PFAM: Glutathione; PFAM: Glutathione	S
c299187_g1_i11|m.140126	120.04	46	8	4	25688	NR: glutathione S-transferase [Rhipicephalus microplus]; PFAM: Glutathione; PFAM: Glutathione; PFAM: Glutathione; PFAM: Glutathione	S
tr|A0A131XNE2|A0A131XNE2_9ACAR	120.04	46	8	4	25642	Putative glutathione s-transferase OS=Hyalomma excavatum PE=2 SV=1	S
c272483_g1_i1|m.58236	119.3	27	8	8	43200	NR: lysosomal acid phosphatase [Haemaphysalis longicornis]; PFAM: Histidine	S
tr|A0A023FL50|A0A023FL50_9ACAR	118.17	16	10	1	84492	Putative heat shock protein hsp 90-alpha isoform 1 (Fragment) OS=Amblyomma cajennense PE=2 SV=1	H
gi|215497590	117.14	34	8	8	37968	NR: fasciclin domain-containing protein, putative [Ixodes scapularis] >gi|215497590|gb|EEC07084.1| fasciclin domain-containing protein, putative [Ixodes scapularis]; PFAM: Fasciclin; PFAM: Fasciclin	H
c307862_g1_i1|m.197870	115.82	25	5	5	39813	NR: TPA: TPA_exp: malate dehydrogenase [Amblyomma variegatum]; PFAM: lactate/malate; PFAM: lactate/malate	H
c271523_g1_i4|m.57070	114.88	73	7	5	18187	NR: hemelipoglycoprotein precursor 2 [Dermacentor variabilis]	T
c294774_g2_i1|m.117607	112.65	21	5	5	43725	NR: Rab GDP dissociation inhibitor beta, partial [Stegodyphus mimosarum]; PFAM: GDP	H
gi|215498041	110.38	24	5	1	47564	NR: Filamin-C, putative [Ixodes scapularis] >gi|215498041|gb|EEC07535.1| Filamin-C, putative [Ixodes scapularis]; PFAM: Calponin; PFAM: Calponin; PFAM: Filamin/ABP280	H
tr|A0A131XLR9|A0A131XLR9_9ACAR	108.63	48	5	5	15627	Superoxide dismutase [Cu-Zn] OS=Hyalomma excavatum PE=2 SV=1	H
c308091_g1_i5|m.199737	108.63	48	5	5	15627	NR: putative superoxide dismutase Cu-Zn [Dermacentor variabilis]; PFAM: Copper/zinc	H
tr|A0A023FIS9|A0A023FIS9_9ACAR	108.11	40	6	5	28075	Uncharacterized protein OS=Amblyomma cajennense PE=2 SV=1	U
tr|V5HMU2|V5HMU2_IXORI	108.11	40	6	5	28075	Putative 14-3-3 logues OS=Ixodes ricinus PE=2 SV=1	S
tr|A0A034WTY5|A0A034WTY5_RHIMP	108.11	40	6	5	28075	14-3-3 protein zeta 1 OS=Rhipicephalus microplus PE=3 SV=1	S
tr|A0A131XJS0|A0A131XJS0_9ACAR	108.11	40	6	5	28075	Putative 14-3-3 protein zeta multifunctional 14-3-3 family chaperone OS=Hyalomma excavatum PE=2 SV=1	H
tr|A0A131YQJ3|A0A131YQJ3_RHIAP	108.11	40	6	5	28075	14-3-3 protein beta/theta/zeta OS=Rhipicephalus appendiculatus PE=3 SV=1	S
tr|L7M1Q0|L7M1Q0_9ACAR	108.11	40	6	5	28075	Putative 14-3-3 protein zeta multifunctional 14-3-3 family chaperone OS=Rhipicephalus pulchellus PE=2 SV=1	H
tr|A0A023GGR3|A0A023GGR3_9ACAR	108.11	40	6	5	28075	Uncharacterized protein OS=Amblyomma triste PE=2 SV=1	U
tr|A0A023FVN8|A0A023FVN8_9ACAR	108.11	40	6	5	28075	Uncharacterized protein OS=Amblyomma parvum PE=2 SV=1	U
tr|A0A1E1XFY3|A0A1E1XFY3_9ACAR	108.11	40	6	5	28075	Putative 14-3-3 protein zeta multifunctional 14-3-3 family chaperone OS=Amblyomma aureolatum PE=2 SV=1	H
tr|A0A131XJ51|A0A131XJ51_9ACAR	108	33	10	10	51706	Citrate synthase OS=Hyalomma excavatum PE=2 SV=1	H
gi|215503910	108	31	10	10	56700	NR: citrate synthase, putative [Ixodes scapularis] >gi|215503910|gb|EEC13404.1| citrate synthase, putative, partial [Ixodes scapularis]; PFAM: Citrate	H
c288546_g1_i8|m.92708	106.34	41	4	4	16878	PFAM: Single	S
tr|A0A131XSD6|A0A131XSD6_9ACAR	103.65	8	3	1	54239	Putative secreted metalloprotease (Fragment) OS=Hyalomma excavatum PE=2 SV=1	S
tr|L7MAZ4|L7MAZ4_9ACAR	103.03	18	5	5	43772	3-hydroxyisobutyryl-CoA hydrolase, mitochondrial OS=Rhipicephalus pulchellus PE=2 SV=1	H
tr|A0A131XJH0|A0A131XJH0_9ACAR	102.58	36	9	2	25617	Putative glutathione s-transferase mu class OS=Hyalomma excavatum PE=2 SV=1	S
tr|A0A131XP33|A0A131XP33_9ACAR	102.45	31	5	5	20587	Calponin OS=Hyalomma excavatum PE=2 SV=1	S
gi|215502938	101.45	16	5	5	61896	NR: phosphoglycerate mutase, putative [Ixodes scapularis] >gi|215502938|gb|EEC12432.1| phosphoglycerate mutase, putative [Ixodes scapularis]; PFAM: Metalloenzyme; PFAM: BPG-independent; PFAM: Type	S
c301139_g1_i1|m.150680	101.43	47	6	6	14732	NR: TPA: TPA_exp: fatty acid-binding protein FABP [Amblyomma variegatum]; PFAM: Lipocalin; PFAM: Lipocalin	S
tr|A0A131XQ18|A0A131XQ18_9ACAR	101.43	46	6	6	15203	Putative fatty acid-binding protein fabp (Fragment) OS=Hyalomma excavatum PE=2 SV=1	H
gi|311705543	100.02	44	8	1	20232	NR: glutathione S-transferase mu class [Rhipicephalus annulatus] >gi|311705543|gb|ADQ01065.1| glutathione S-transferase [Rhipicephalus microplus]; PFAM: Glutathione	S
c209976_g1_i1|m.26526	98.41	40	5	5	24818	NR: quinoid dihydropteridine reductase [Dermacentor variabilis]; PFAM: short	H
tr|A0A131XJ29|A0A131XJ29_9ACAR	98.41	40	5	5	24818	Putative dihydropteridine reductase dhpr/qdpr OS=Hyalomma excavatum PE=2 SV=1	H
tr|A0A131XED6|A0A131XED6_9ACAR	95.6	34	5	3	24849	Putative thioredoxin peroxidase (Fragment) OS=Hyalomma excavatum PE=2 SV=1	H
gi|215505794	95.6	25	5	3	33187	NR: alkyl hydroperoxide reductase, thiol specific antioxidant, putative [Ixodes scapularis] >gi|215505794|gb|EEC15288.1| alkyl hydroperoxide reductase, thiol specific antioxidant, putative [Ixodes scapularis]; PFAM: AhpC/TSA; PFAM:...	H
gi|215510786	91.61	33	5	5	25777	NR: thioredoxin-dependent peroxide reductase [Ixodes scapularis] >gi|215510786|gb|EEC20239.1| thioredoxin-dependent peroxide reductase [Ixodes scapularis]; PFAM: AhpC/TSA; PFAM: Redoxin; PFAM: C-terminal	H
tr|S5G8N2|S5G8N2_9ACAR	91.2	9	4	1	71576	Heat shock protein 70 OS=Neoseiulus cucumeris GN=hsp70 PE=2 SV=1	H
c277307_g2_i1|m.65002	91.1	21	4	4	26421	unknown	U
c277307_g2_i2|m.65005	91.1	21	4	4	27411	unknown	U
tr|L7M4A5|L7M4A5_9ACAR	90.94	37	6	6	21608	Peptidyl-prolyl cis-trans isomerase OS=Rhipicephalus pulchellus PE=2 SV=1	H
tr|A0A131YUP7|A0A131YUP7_RHIAP	90.94	37	6	6	21594	Peptidyl-prolyl cis-trans isomerase OS=Rhipicephalus appendiculatus PE=3 SV=1	H
tr|G3MN54|G3MN54_9ACAR	87.31	42	4	4	11367	Histone H4 OS=Amblyomma maculatum PE=2 SV=1	H
tr|A0A131Z809|A0A131Z809_RHIAP	87.31	42	4	4	11367	Histone H4 OS=Rhipicephalus appendiculatus PE=3 SV=1	H
tr|Q4PM69|Q4PM69_IXOSC	87.31	42	4	4	11367	Histone H4 OS=Ixodes scapularis GN=IscW_ISCW019498 PE=2 SV=1	H
tr|A0A023GDJ7|A0A023GDJ7_9ACAR	87.31	42	4	4	11367	Histone H4 OS=Amblyomma triste PE=2 SV=1	H
tr|A0A132ACK5|A0A132ACK5_SARSC	87.31	42	4	4	11367	Histone H4 OS=Sarcoptes scabiei GN=QR98_0039310 PE=3 SV=1	H
c250571_g1_i1|m.40729	87.31	42	4	4	11367	NR: PREDICTED: histone H4-like [Gorilla gorilla gorilla]; PFAM: Core; PFAM: TATA	H
tr|T1JYV7|T1JYV7_TETUR	87.31	42	4	4	11367	Histone H4 OS=Tetranychus urticae PE=3 SV=1	H
tr|A0A023FHA6|A0A023FHA6_9ACAR	87.31	42	4	4	11367	Histone H4 OS=Amblyomma cajennense PE=2 SV=1	H
tr|A0A0K8RQR8|A0A0K8RQR8_IXORI	87.31	41	4	4	11496	Histone H4 (Fragment) OS=Ixodes ricinus PE=2 SV=1	H
tr|A0A131Y252|A0A131Y252_IXORI	87.31	41	4	4	11481	Histone H4 (Fragment) OS=Ixodes ricinus PE=2 SV=1	H
tr|A0A1E1XVN0|A0A1E1XVN0_9ACAR	87.31	41	4	4	11667	Histone H4 (Fragment) OS=Amblyomma sculptum PE=2 SV=1	H
tr|A0A0C9QYX1|A0A0C9QYX1_AMBAM	87.31	41	4	4	11667	Histone H4 (Fragment) OS=Amblyomma americanum PE=2 SV=1	H
tr|A0A1E1X0M3|A0A1E1X0M3_9ACAR	87.31	40	4	4	11754	Histone H4 (Fragment) OS=Amblyomma aureolatum PE=2 SV=1	H
tr|A0A1E1X193|A0A1E1X193_9ACAR	87.31	40	4	4	11772	Histone H4 (Fragment) OS=Amblyomma aureolatum PE=2 SV=1	H
tr|A0A131XP52|A0A131XP52_9ACAR	87.31	40	4	4	11859	Histone H4 (Fragment) OS=Hyalomma excavatum PE=2 SV=1	H
tr|A0A023FT54|A0A023FT54_9ACAR	87.31	39	4	4	11970	Histone H4 (Fragment) OS=Amblyomma parvum PE=2 SV=1	H
tr|A0A023FTG4|A0A023FTG4_9ACAR	87.31	39	4	4	12049	Histone H4 (Fragment) OS=Amblyomma parvum PE=2 SV=1	H
tr|A0A1E1XSW7|A0A1E1XSW7_9ACAR	87.31	39	4	4	12184	Histone H4 (Fragment) OS=Amblyomma sculptum PE=2 SV=1	H
tr|A0A131XJJ1|A0A131XJJ1_9ACAR	87.31	38	4	4	12574	Histone H4 (Fragment) OS=Hyalomma excavatum PE=2 SV=1	H
tr|G3MMX0|G3MMX0_9ACAR	87.31	31	4	4	15432	Histone H4 OS=Amblyomma maculatum PE=2 SV=1	H
tr|A0A131XI15|A0A131XI15_9ACAR	82.88	22	3	3	24454	Superoxide dismutase OS=Hyalomma excavatum PE=2 SV=1	H
gi|215491359	82.88	22	3	3	24482	NR: manganese superoxide dismutase, putative [Ixodes scapularis] >gi|215491359|gb|EEC01000.1| manganese superoxide dismutase, putative, partial [Ixodes scapularis]; PFAM: Iron/manganese; PFAM: Iron/manganese	H
c248563_g1_i4|m.39727	82.13	7	2	2	61891	NR: Glutamate dehydrogenase, mitochondrial, partial [Stegodyphus mimosarum]; PFAM: Glutamate/Leucine/Phenylalanine/Valine; PFAM: Glu/Leu/Phe/Val	H
gi|215500943	82.05	13	3	3	40420	NR: glyoxylate/hydroxypyruvate reductase, putative [Ixodes scapularis] >gi|215500943|gb|EEC10437.1| glyoxylate/hydroxypyruvate reductase, putative [Ixodes scapularis]; PFAM: D-isomer; PFAM: D-isomer	S
c272220_g3_i1|m.57847	78.74	53	4	4	12206	NR: histone H3 [Xenoturbella bocki]; PFAM: Core	H
c272220_g3_i2|m.57850	78.74	53	4	4	12206	NR: histone H3 [Xenoturbella bocki]; PFAM: Core	H
c272220_g3_i3|m.57852	78.74	53	4	4	12206	NR: histone H3 [Xenoturbella bocki]; PFAM: Core	H
tr|L7LVH9|L7LVH9_9ACAR	78.74	41	4	4	15388	Histone H3 OS=Rhipicephalus pulchellus PE=2 SV=1	H
tr|G3MMX6|G3MMX6_9ACAR	78.74	41	4	4	15388	Histone H3 OS=Amblyomma maculatum PE=2 SV=1	H
tr|A0A131Y5N0|A0A131Y5N0_IXORI	78.74	37	4	4	17190	Putative histones h3 and h4 (Fragment) OS=Ixodes ricinus PE=2 SV=1	H
tr|A0A0K8RN17|A0A0K8RN17_IXORI	78.74	34	4	4	18443	Putative histones h3 and h4 (Fragment) OS=Ixodes ricinus PE=2 SV=1	H
c299789_g1_i3|m.143499	76.54	18	3	3	25436	NR: PREDICTED: heterogeneous nuclear ribonucleoprotein L-like isoform X1 [Limulus polyphemus]; PFAM: RNA; PFAM: RNA	H
c299789_g1_i5|m.143507	76.54	13	3	3	33705	NR: PREDICTED: heterogeneous nuclear ribonucleoprotein L-like isoform X2 [Limulus polyphemus]; PFAM: RNA; PFAM: RNA; PFAM: RNA; PFAM: RNA	H
c299789_g1_i1|m.143493	76.54	9	3	3	48707	NR: PREDICTED: heterogeneous nuclear ribonucleoprotein L-like isoform X2 [Limulus polyphemus]; PFAM: RNA; PFAM: RNA; PFAM: RNA; PFAM: RNA	H
tr|A0A131XC86|A0A131XC86_9ACAR	76.54	9	3	3	50831	Putative hnrnp-l/ptb/hephaestus splicing factor family (Fragment) OS=Hyalomma excavatum PE=2 SV=1	H
tr|A0A131YGJ3|A0A131YGJ3_RHIAP	76.54	9	3	3	51120	Heterogeneous nuclear ribonucleoprotein L OS=Rhipicephalus appendiculatus PE=4 SV=1	H
tr|A0A131YIP9|A0A131YIP9_RHIAP	76.54	9	3	3	52816	Heterogeneous nuclear ribonucleoprotein L OS=Rhipicephalus appendiculatus PE=4 SV=1	H
c299789_g1_i4|m.143502	76.54	8	3	3	55493	NR: PREDICTED: heterogeneous nuclear ribonucleoprotein L-like isoform X2 [Limulus polyphemus]; PFAM: RNA; PFAM: RNA; PFAM: RNA; PFAM: RNA; PFAM: RNA	H
c299789_g1_i6|m.143510	76.54	8	3	3	55682	NR: PREDICTED: heterogeneous nuclear ribonucleoprotein L-like isoform X2 [Limulus polyphemus]; PFAM: RNA; PFAM: RNA; PFAM: RNA; PFAM: RNA; PFAM: RNA	H
tr|L7MGY9|L7MGY9_9ACAR	76.54	8	3	3	57549	Putative heteroproteinous nuclear ribonucleoprotein l (Fragment) OS=Rhipicephalus pulchellus PE=2 SV=1	H
tr|A0A131Z1N4|A0A131Z1N4_RHIAP	64.99	18	3	1	27781	Peroxiredoxin (Alkyl hydroperoxide reductase subunit C) OS=Rhipicephalus appendiculatus PE=4 SV=1	H
tr|A0A023FXY2|A0A023FXY2_9ACAR	64.99	18	3	1	27667	Putative thioredoxin peroxidase OS=Amblyomma parvum PE=2 SV=1	H
tr|A0A023FP06|A0A023FP06_9ACAR	64.99	18	3	1	27681	Putative tpa exp: thioredoxin peroxidase OS=Amblyomma cajennense PE=2 SV=1	H
c287943_g2_i8|m.90461	64.92	21	5	5	43975	NR: TPA: TPA_exp: metallopeptidase [Amblyomma variegatum]; PFAM: Metallopeptidase	S
gi|345111058	63.04	8	1	1	27068	NR: Chain A, Crystal Structure Of Triosephosphate Isomerase From Rhipicephalus (Boophilus) Microplus. >gi|345111058|pdb|3TH6|B Chain B, Crystal Structure Of Triosephosphate Isomerase From Rhipicephalus (Boophilus) Microplus. >gi|11...	H
tr|A0A090X8L8|A0A090X8L8_IXORI	59.81	16	1	1	10990	Putative polyubiquitin babesia bovis t2bo polyubiquitin (Fragment) OS=Ixodes ricinus PE=2 SV=1	H
c139705_g1_i1|m.14824	59.81	14	1	1	12830	NR: Ubc protein [Mus musculus]; PFAM: Ubiquitin; PFAM: Ubiquitin-2; PFAM: Ubiquitin-like	H
tr|A0A0K8R2I3|A0A0K8R2I3_IXORI	59.81	13	1	1	13609	Putative ubiquitin/40s ribosomal protein s27a (Fragment) OS=Ixodes ricinus PE=2 SV=1	H
tr|A0A0K8RQA6|A0A0K8RQA6_IXORI	59.81	12	1	1	14524	Putative ubiquitin/40s ribosomal protein s27a fusion (Fragment) OS=Ixodes ricinus PE=2 SV=1	H
c285668_g6_i1|m.83288	59.81	11	1	1	16279	NR: Ubc protein [Mus musculus]; PFAM: Ubiquitin; PFAM: Ubiquitin; PFAM: Ubiquitin-2; PFAM: Ubiquitin-2; PFAM: Ubiquitin-like; PFAM: Ubiquitin-like; PFAM: Telomere; PFAM: Ubiquitin-2; PFAM: Ubiquitin-2	H
gi|215490569	59.81	10	1	1	17949	NR: 40S ribosomal protein S27A, putative [Ixodes scapularis] >gi|215490569|gb|EEC00212.1| 40S ribosomal protein S27A, putative [Ixodes scapularis]; PFAM: Ubiquitin; PFAM: Ribosomal; PFAM: Ubiquitin-2; PFAM: Ubiquitin-like	H
tr|A0A0K8RL79|A0A0K8RL79_IXORI	59.81	10	1	1	18066	Putative ubiquitin/40s ribosomal protein s27a fusion OS=Ixodes ricinus PE=2 SV=1	H
tr|V5I3F4|V5I3F4_IXORI	59.81	10	1	1	17769	Putative ubiquitin/40s ribosomal protein (Fragment) OS=Ixodes ricinus PE=2 SV=1	H
tr|A0A147BVN0|A0A147BVN0_IXORI	59.81	10	1	1	18583	Putative 40s ribosomal protein s27a (Fragment) OS=Ixodes ricinus PE=4 SV=1	H
tr|A0A0K8R331|A0A0K8R331_IXORI	59.81	9	1	1	21533	Putative ubiquitin/40s ribosomal protein s27a fusion (Fragment) OS=Ixodes ricinus PE=2 SV=1	H
c290485_g1_i5|m.99654	59.81	5	1	1	35043	NR: ubiquitin/40S ribosomal protein S27a fusion protein [Argas monolakensis]; PFAM: Ubiquitin; PFAM: Ubiquitin; PFAM: Ubiquitin; PFAM: Ubiquitin-2; PFAM: Ubiquitin-2; PFAM: Ubiquitin-2; PFAM: Ribosomal; PFAM: Ubiquitin-like; PFAM: U...	H
gi|194167698	59.81	5	1	1	34824	NR: GK10077 [Drosophila willistoni] >gi|194167698|gb|EDW82599.1| GK10077 [Drosophila willistoni]; PFAM: Ubiquitin; PFAM: Ubiquitin; PFAM: Ubiquitin; PFAM: Ubiquitin; PFAM: Ubiquitin-2; PFAM: Ubiquitin-2; PFAM: Ubiquitin-2; PFAM: Ubi...	H
c290485_g1_i1|m.99649	59.81	5	1	1	36643	NR: UBC protein, partial [Homo sapiens]; PFAM: Ubiquitin; PFAM: Ubiquitin; PFAM: Ubiquitin; PFAM: Ubiquitin; PFAM: Ubiquitin-2; PFAM: Ubiquitin-2; PFAM: Ubiquitin-2; PFAM: Ubiquitin-2; PFAM: Ubiquitin-like; PFAM: Ubiquitin-like; PFA...	H
tr|A0A131XRZ5|A0A131XRZ5_IXORI	59.81	3	1	1	64156	Putative polyubiquitin (Fragment) OS=Ixodes ricinus PE=2 SV=1	H
tr|A0A023FI08|A0A023FI08_9ACAR	59.61	20	3	2	29299	Putative multifunctional chaperone ixodes scapularis multifunctional chaperone OS=Amblyomma cajennense PE=2 SV=1	H
tr|A0A023GJM1|A0A023GJM1_9ACAR	59.61	20	3	2	29299	Putative multifunctional chaperone ixodes scapularis multifunctional chaperone OS=Amblyomma triste PE=2 SV=1	H
tr|L7M840|L7M840_9ACAR	59.61	20	3	2	29290	Putative multifunctional chaperone 14-3-3 family OS=Rhipicephalus pulchellus PE=2 SV=1	H
tr|A0A131YYE0|A0A131YYE0_RHIAP	59.61	20	3	2	29290	14-3-3 protein epsilon OS=Rhipicephalus appendiculatus PE=3 SV=1	S
tr|A0A1E1XUG1|A0A1E1XUG1_9ACAR	59.61	20	3	2	29299	Putative multifunctional chaperone OS=Amblyomma sculptum PE=2 SV=1	H
tr|A0A023FVS6|A0A023FVS6_9ACAR	59.61	20	3	2	29299	Putative multifunctional chaperone ixodes scapularis multifunctional chaperone OS=Amblyomma parvum PE=2 SV=1	H
tr|A0A131XIE5|A0A131XIE5_9ACAR	59.61	20	3	2	29290	Putative multifunctional chaperone OS=Hyalomma excavatum PE=2 SV=1	H
gi|215504612	59.61	20	3	2	29954	NR: multifunctional chaperone, putative [Ixodes scapularis] >gi|215504612|gb|EEC14106.1| multifunctional chaperone, putative [Ixodes scapularis]; PFAM: 14-3-3	H
c269603_g1_i2|m.54858	57.8	8	2	2	27849	NR: putative cement protein RIM36 [Rhipicephalus appendiculatus]	S
c269603_g1_i1|m.54856	57.8	7	2	2	29701	NR: putative cement protein RIM36 [Rhipicephalus appendiculatus]	S
tr|A0A0C9RRX6|A0A0C9RRX6_AMBAM	56.81	13	1	1	12768	Histone H2B (Fragment) OS=Amblyomma americanum PE=2 SV=1	H
tr|A0A1E1WXS4|A0A1E1WXS4_9ACAR	56.81	12	1	1	13409	Histone H2B (Fragment) OS=Amblyomma aureolatum PE=2 SV=1	H
c308846_g1_i3|m.206193	56.81	12	1	1	13864	NR: histone H2B [Nuttalliella namaqua]; PFAM: Core; PFAM: Histone-like	H
tr|T1K5R4|T1K5R4_TETUR	56.81	12	1	1	13789	Histone H2B OS=Tetranychus urticae PE=3 SV=1	H
tr|L7M620|L7M620_9ACAR	56.81	12	1	1	13803	Histone H2B OS=Rhipicephalus pulchellus PE=2 SV=1	H
tr|V5I1T0|V5I1T0_IXORI	56.81	12	1	1	13890	Histone H2B OS=Ixodes ricinus PE=2 SV=1	H
tr|A0A023GHR7|A0A023GHR7_9ACAR	56.81	12	1	1	13862	Histone H2B OS=Amblyomma triste PE=2 SV=1	H
tr|G3MN10|G3MN10_9ACAR	56.81	12	1	1	13862	Histone H2B OS=Amblyomma maculatum PE=2 SV=1	H
tr|A0A131XRH5|A0A131XRH5_9ACAR	56.81	12	1	1	13862	Histone H2B OS=Hyalomma excavatum PE=2 SV=1	H
tr|T1KJN2|T1KJN2_TETUR	56.81	12	1	1	13740	Histone H2B OS=Tetranychus urticae PE=3 SV=1	H
c308846_g1_i4|m.206200	56.81	12	1	1	13862	NR: histone H2B [Nuttalliella namaqua]; PFAM: Core; PFAM: Histone-like	H
tr|A0A023FWG9|A0A023FWG9_9ACAR	56.81	12	1	1	13787	Histone H2B OS=Amblyomma parvum PE=2 SV=1	H
tr|A0A096XIA7|A0A096XIA7_9ACAR	56.81	12	1	1	13862	Histone H2B OS=Nuttalliella namaqua PE=3 SV=1	H
tr|A0A023FF59|A0A023FF59_9ACAR	56.81	12	1	1	13833	Histone H2B OS=Amblyomma cajennense PE=2 SV=1	H
tr|Q4PM63|Q4PM63_IXOSC	56.81	12	1	1	13819	Histone H2B OS=Ixodes scapularis GN=IscW_ISCW019496 PE=2 SV=1	H
tr|A0A023FWA6|A0A023FWA6_9ACAR	56.81	12	1	1	13862	Histone H2B OS=Amblyomma parvum PE=2 SV=1	H
c308846_g1_i5|m.206207	56.81	12	1	1	13864	NR: histone H2B [Nuttalliella namaqua]; PFAM: Core; PFAM: Histone-like	H
tr|A0A131YTK4|A0A131YTK4_RHIAP	56.81	12	1	1	13803	Histone H2B OS=Rhipicephalus appendiculatus PE=3 SV=1	H
tr|A0A131XLQ7|A0A131XLQ7_9ACAR	56.81	12	1	1	13803	Histone H2B OS=Hyalomma excavatum PE=2 SV=1	H
c308846_g1_i6|m.206214	56.81	12	1	1	13862	NR: histone H2B [Nuttalliella namaqua]; PFAM: Core; PFAM: Histone-like	H
tr|A0A0K8RB64|A0A0K8RB64_IXORI	56.81	12	1	1	13819	Histone H2B OS=Ixodes ricinus PE=2 SV=1	H
tr|G3MN08|G3MN08_9ACAR	56.81	12	1	1	13803	Histone H2B OS=Amblyomma maculatum PE=2 SV=1	H
tr|A0A131Y3T5|A0A131Y3T5_IXORI	56.81	12	1	1	13805	Histone H2B OS=Ixodes ricinus PE=2 SV=1	H
gi|67083933	56.81	12	1	1	13803	NR: histone H2B, putative [Ixodes scapularis] >gi|67083933|gb|AAY66901.1| histone 2B [Ixodes scapularis] >gi|215500062|gb|EEC09556.1| histone H2B, putative [Ixodes scapularis]; PFAM: Core; PFAM: Histone-like	H
tr|B5M799|B5M799_AMBAM	56.81	12	1	1	13833	Histone H2B OS=Amblyomma americanum PE=2 SV=1	H
tr|A0A132A337|A0A132A337_SARSC	56.81	12	1	1	13898	Histone H2B OS=Sarcoptes scabiei GN=QR98_0037950 PE=3 SV=1	H
tr|A0A132ACT0|A0A132ACT0_SARSC	56.81	12	1	1	13993	Histone H2B OS=Sarcoptes scabiei GN=QR98_0072470 PE=3 SV=1	H
tr|A0A131Y6E4|A0A131Y6E4_IXORI	56.81	10	1	1	16741	Histone H2B (Fragment) OS=Ixodes ricinus PE=2 SV=1	H
c303467_g2_i4|m.164899	54.05	6	3	3	54211	NR: leucine aminopeptidase [Haemaphysalis longicornis]; PFAM: Cytosol; PFAM: Cytosol	H
c303467_g2_i1|m.164889	54.05	6	3	3	56224	NR: leucine aminopeptidase [Haemaphysalis longicornis]; PFAM: Cytosol; PFAM: Cytosol	H
tr|A0A131XMD6|A0A131XMD6_9ACAR	51.93	3	1	1	51979	Adenylyl cyclase-associated protein OS=Hyalomma excavatum PE=2 SV=1	H
gi|215510126	51.93	3	1	1	54421	NR: adenylate cyclase-associated protein, putative [Ixodes scapularis] >gi|215510126|gb|EEC19579.1| adenylate cyclase-associated protein, putative [Ixodes scapularis]; PFAM: Adenylate; PFAM: Adenylate	H
tr|A0A131YYZ5|A0A131YYZ5_RHIAP	51.93	3	1	1	54855	Adenylyl cyclase-associated protein OS=Rhipicephalus appendiculatus PE=3 SV=1	H
tr|G3MN09|G3MN09_9ACAR	40.14	22	2	2	13364	Histone H2A OS=Amblyomma maculatum PE=2 SV=1	H
tr|B7PSI5|B7PSI5_IXOSC	40.14	22	2	2	13364	Histone H2A OS=Ixodes scapularis GN=IscW_ISCW019497 PE=3 SV=1	H
tr|A0A023FUB7|A0A023FUB7_9ACAR	40.14	22	2	2	13364	Histone H2A OS=Amblyomma parvum PE=2 SV=1	H
tr|G3MN11|G3MN11_9ACAR	40.14	22	2	2	13320	Histone H2A OS=Amblyomma maculatum PE=2 SV=1	H
tr|A0A023FGQ4|A0A023FGQ4_9ACAR	40.14	22	2	2	13364	Histone H2A OS=Amblyomma cajennense PE=2 SV=1	H
tr|A0A096XIA9|A0A096XIA9_9ACAR	40.14	22	2	2	13320	Histone H2A OS=Nuttalliella namaqua PE=3 SV=1	H
gi|215500063	40.14	22	2	2	13364	NR: histone 2A [Ixodes scapularis] >gi|215500063|gb|EEC09557.1| histone 2A [Ixodes scapularis]; PFAM: Core; PFAM: Histone-like	H
tr|A0A0C9S0H3|A0A0C9S0H3_AMBAM	40.14	22	2	2	13364	Histone H2A OS=Amblyomma americanum PE=2 SV=1	H
tr|A0A0K8RIJ1|A0A0K8RIJ1_IXORI	40.14	22	2	2	13364	Histone H2A OS=Ixodes ricinus PE=2 SV=1	H
tr|L7M671|L7M671_9ACAR	40.14	22	2	2	13364	Histone H2A OS=Rhipicephalus pulchellus PE=2 SV=1	H
tr|V5HJX3|V5HJX3_IXORI	40.14	22	2	2	13648	Histone H2A OS=Ixodes ricinus PE=2 SV=1	H
tr|A0A147B8K8|A0A147B8K8_9ACAR	40.14	17	2	2	17456	Histone H2A (Fragment) OS=Carios mimon PE=3 SV=1	H
c311892_g1_i2|m.233908	33.73	1	1	1	97764	NR: Glycogen phosphorylase, partial [Stegodyphus mimosarum]; PFAM: Carbohydrate	H
c311892_g1_i1|m.233902	33.73	1	1	1	97764	NR: Glycogen phosphorylase, partial [Stegodyphus mimosarum]; PFAM: Carbohydrate	H
tr|A0A131Z701|A0A131Z701_RHIAP	32.85	11	1	1	12053	Cytochrome c OS=Rhipicephalus appendiculatus PE=3 SV=1	H
gi|68159726	32.85	11	1	1	12055	NR: cytochrome C [Dermacentor variabilis] >gi|68159726|gb|AAY86488.1| cytochrome C [Dermacentor variabilis]; PFAM: Cytochrome	H
tr|L7LZM3|L7LZM3_9ACAR	32.85	11	1	1	12039	Putative cytochrome c OS=Rhipicephalus pulchellus PE=2 SV=1	H
tr|A0A131YF41|A0A131YF41_RHIAP	32.29	4	1	1	21106	Peptidyl-prolyl cis-trans isomerase OS=Rhipicephalus appendiculatus PE=3 SV=1	H
tr|A0A034WWK3|A0A034WWK3_RHIMP	32.29	4	1	1	21194	Peptidyl-prolyl cis-trans isomerase OS=Rhipicephalus microplus PE=3 SV=1	H
tr|L7M6Q8|L7M6Q8_9ACAR	32.29	4	1	1	21199	Peptidyl-prolyl cis-trans isomerase OS=Rhipicephalus pulchellus PE=2 SV=1	H
gi|164793	28.7	11	1	1	13238	NR: beta-globin [Oryctolagus cuniculus] >gi|164793|gb|AAA02985.1| beta globin [Oryctolagus cuniculus] >gi|165077|gb|AAA31274.1| beta1-globin [Oryctolagus cuniculus] >gi|165085|gb|AAA31277.1| beta-1 globin [Oryctolagus cuniculus]; PF...	T
tr|A0A023GME3|A0A023GME3_9ACAR	131.7	8	12	0	153628	Putative vitellogenin-1 (Fragment) OS=Amblyomma triste PE=2 SV=1	T
c299274_g1_i3|m.140642	171.48	44	10	10	37577	NR: cathepsin L-like cysteine proteinase B [Rhipicephalus haemaphysaloides haemaphysaloides]; PFAM: Papain; PFAM: Cathepsin	H
tr|A0A131YLE9|A0A131YLE9_RHIAP	103.03	18	5	5	43813	3-hydroxyisobutyryl-CoA hydrolase, mitochondrial OS=Rhipicephalus appendiculatus PE=3 SV=1	H
tr|A0A131YDI9|A0A131YDI9_RHIAP	139.36	29	5	5	31944	Purine nucleoside phosphorylase OS=Rhipicephalus appendiculatus PE=3 SV=1	H
c280953_g1_i1|m.71826	139.36	29	5	5	32008	NR: PREDICTED: purine nucleoside phosphorylase-like isoform X2 [Limulus polyphemus]; PFAM: Phosphorylase	H
tr|A0A131YZ73|A0A131YZ73_RHIAP	139.36	28	5	5	32540	Purine nucleoside phosphorylase OS=Rhipicephalus appendiculatus PE=3 SV=1	H
c280953_g1_i4|m.71835	139.36	28	5	5	32617	NR: PREDICTED: purine nucleoside phosphorylase-like isoform X1 [Limulus polyphemus]; PFAM: Phosphorylase	H
tr|A0A131Z931|A0A131Z931_RHIAP	138.69	22	7	0	55095	Protein disulfide-isomerase OS=Rhipicephalus appendiculatus PE=3 SV=1	S

## Sheet: Housekeeping
Accession	-10lgP	Coverage (%)	#Peptides	#Unique	Avg. Mass
Protein synthesis machinery (23 )
gi|215506750	111.92	13	9	2	108088
tr|A0A131XGT3|A0A131XGT3_9ACAR	110.68	16	8	1	82828
tr|E2J6V5|E2J6V5_9ACAR	109.26	33	6	6	36782
tr|A0A131XJU3|A0A131XJU3_9ACAR	95.76	9	4	4	56198
gi|215493774	32.56	5	1	1	57445
tr|A0A158P4Q9|A0A158P4Q9_TETUR	25.59	2	1	1	53376
tr|A0A131XDX7|A0A131XDX7_9ACAR	145.66	39	12	12	53684
c299789_g1_i3|m.143499	76.54	18	3	3	25436
c299789_g1_i5|m.143507	76.54	13	3	3	33705
c299789_g1_i1|m.143493	76.54	9	3	3	48707
tr|A0A131YGJ3|A0A131YGJ3_RHIAP	76.54	9	3	3	51120
tr|A0A131YIP9|A0A131YIP9_RHIAP	76.54	9	3	3	52816
c299789_g1_i4|m.143502	76.54	8	3	3	55493
c299789_g1_i6|m.143510	76.54	8	3	3	55682
tr|L7MGY9|L7MGY9_9ACAR	76.54	8	3	3	57549
tr|A0A0K8R2I3|A0A0K8R2I3_IXORI	59.81	13	1	1	13609
tr|A0A0K8RQA6|A0A0K8RQA6_IXORI	59.81	12	1	1	14524
gi|215490569	59.81	10	1	1	17949
tr|A0A0K8RL79|A0A0K8RL79_IXORI	59.81	10	1	1	18066
tr|V5I3F4|V5I3F4_IXORI	59.81	10	1	1	17769
tr|A0A147BVN0|A0A147BVN0_IXORI	59.81	10	1	1	18583
tr|A0A0K8R331|A0A0K8R331_IXORI	59.81	9	1	1	21533
c290485_g1_i5|m.99654	59.81	5	1	1	35043
Protein modification machinery (25)
c299021_g1_i8|m.139329	129.46	14	10	10	113165
tr|A0A131XEH3|A0A131XEH3_9ACAR	129.46	14	10	10	116853
tr|A0A1E1XB16|A0A1E1XB16_9ACAR	29.46	1	2	1	190316
tr|A0A147BTQ4|A0A147BTQ4_IXORI	29.46	1	2	1	195175
tr|A0A131XT24|A0A131XT24_IXORI	29.46	1	2	1	195109
tr|A0A131XIP5|A0A131XIP5_9ACAR	75.03	5	2	2	61237
tr|A0A131XID5|A0A131XID5_9ACAR	192.19	39	16	16	61045
tr|L7LWI3|L7LWI3_9ACAR	175.19	8	16	3	179234
tr|A0A131ZCD0|A0A131ZCD0_RHIAP	121	7	8	0	115230
tr|A0A131XJS0|A0A131XJS0_9ACAR	108.11	40	6	5	28075
tr|L7M1Q0|L7M1Q0_9ACAR	108.11	40	6	5	28075
tr|A0A1E1XFY3|A0A1E1XFY3_9ACAR	108.11	40	6	5	28075
tr|A0A090X8L8|A0A090X8L8_IXORI	59.81	16	1	1	10990
c139705_g1_i1|m.14824	59.81	14	1	1	12830
c285668_g6_i1|m.83288	59.81	11	1	1	16279
gi|194167698	59.81	5	1	1	34824
c290485_g1_i1|m.99649	59.81	5	1	1	36643
tr|A0A131XRZ5|A0A131XRZ5_IXORI	59.81	3	1	1	64156
tr|A0A023FI08|A0A023FI08_9ACAR	59.61	20	3	2	29299
tr|A0A023GJM1|A0A023GJM1_9ACAR	59.61	20	3	2	29299
tr|L7M840|L7M840_9ACAR	59.61	20	3	2	29290
tr|A0A1E1XUG1|A0A1E1XUG1_9ACAR	59.61	20	3	2	29299
tr|A0A023FVS6|A0A023FVS6_9ACAR	59.61	20	3	2	29299
tr|A0A131XIE5|A0A131XIE5_9ACAR	59.61	20	3	2	29290
gi|215504612	59.61	20	3	2	29954
Putative heat shock protein (13)
tr|Q2PPI9|Q2PPI9_TETUR	120.86	12	7	0	71275
tr|B4YTU0|B4YTU0_TETCI	120.86	12	7	0	71870
c307099_g1_i2|m.191474	113.94	22	5	0	33838
c307099_g1_i3|m.191476	113.94	21	5	0	35478
tr|A0A132AD51|A0A132AD51_SARSC	101.05	8	4	0	57608
tr|G8Z373|G8Z373_PANCT	100.92	9	5	0	71179
c295996_g1_i1|m.123383	188.97	39	20	16	71037
tr|A0A131YWH5|A0A131YWH5_RHIAP	188.97	39	20	16	71076
gi|332184650	157.77	37	10	10	57577
tr|A0A131Z3P5|A0A131Z3P5_RHIAP	154.48	22	12	10	72443
tr|L7MEG0|L7MEG0_9ACAR	134.39	18	13	4	87541
tr|A0A023FL50|A0A023FL50_9ACAR	118.17	16	10	1	84492
tr|S5G8N2|S5G8N2_9ACAR	91.2	9	4	1	71576
Translation regulator (15)
tr|A0A023FK32|A0A023FK32_9ACAR	196.31	49	20	20	64159
tr|A0A023FNE9|A0A023FNE9_9ACAR	196.31	33	20	20	94522
tr|A0A023FY35|A0A023FY35_9ACAR	196.31	33	20	20	94536
tr|A0A131Z5S6|A0A131Z5S6_RHIAP	196.31	33	20	20	94534
c244647_g1_i2|m.37731	84.11	10	3	3	43572
tr|A0A132ALN1|A0A132ALN1_SARSC	84.11	8	3	3	50681
tr|A0A131XC43|A0A131XC43_9ACAR	79.93	8	2	2	61311
tr|A0A131YSK7|A0A131YSK7_RHIAP	79.93	8	2	2	65859
gi|122324633	69.58	10	1	1	17192
gi|754261230	69.58	8	1	1	21552
tr|B7PXR0|B7PXR0_IXOSC	69.58	4	1	1	43210
gi|215503777	188.55	48	18	18	50775
tr|A0A131XQW9|A0A131XQW9_9ACAR	187.01	38	21	21	93589
c62478_g1_i1|m.6753	145.53	36	9	9	50584
tr|A0A131XC86|A0A131XC86_9ACAR	76.54	9	3	3	50831
Nuclear regulation (112)
tr|A0A131XDR3|A0A131XDR3_9ACAR	94.92	11	3	3	38460
tr|A0A131YTP5|A0A131YTP5_RHIAP	94.92	10	3	3	43338
tr|V5IK85|V5IK85_IXORI	78.48	30	3	3	11468
tr|V5HZ17|V5HZ17_IXORI	66.54	17	2	1	26126
tr|F2WWU8|F2WWU8_9ACAR	59.61	34	3	3	8142
tr|F2WWP6|F2WWP6_9ACAR	59.61	33	3	3	8185
tr|F2WWY8|F2WWY8_9ACAR	59.61	32	3	3	8486
tr|F2WWZ0|F2WWZ0_9ACAR	59.61	32	3	3	8472
tr|F2WWZ8|F2WWZ8_9ACAR	59.61	32	3	3	8486
tr|F2WWZ2|F2WWZ2_9ACAR	59.61	32	3	3	8486
tr|F2WWX5|F2WWX5_9ACAR	59.61	31	3	3	8891
tr|F2WWV7|F2WWV7_9ACAR	59.61	31	3	3	8975
tr|F2WWT8|F2WWT8_HALFL	59.61	31	3	3	8975
gi|68484888	59.61	18	3	3	14900
tr|A0A131YC02|A0A131YC02_IXORI	59.61	18	3	3	14594
c300575_g1_i4|m.147711	59.61	18	3	3	15328
c300575_g1_i1|m.147704	59.61	18	3	3	15328
c300575_g1_i6|m.147717	59.61	18	3	3	15328
tr|A0A0K8RJJ6|A0A0K8RJJ6_IXORI	59.61	18	3	3	15502
c300575_g1_i5|m.147714	59.61	18	3	3	15328
tr|B7P7T4|B7P7T4_IXOSC	59.61	18	3	3	15328
tr|L7M6B6|L7M6B6_9ACAR	59.61	18	3	3	15328
c300575_g1_i2|m.147708	59.61	18	3	3	15328
tr|A0A096XIC3|A0A096XIC3_9ACAR	59.61	18	3	3	15388
tr|B7PAJ2|B7PAJ2_IXOSC	59.61	18	3	3	15502
tr|V5HHL8|V5HHL8_IXORI	59.61	18	3	3	15414
tr|A0A132AEN9|A0A132AEN9_SARSC	29.53	10	1	1	9535
tr|T1K5S4|T1K5S4_TETUR	29.53	7	1	1	13304
tr|B7SP61|B7SP61_DERVA	29.53	7	1	1	13438
tr|V5HZA1|V5HZA1_IXORI	29.53	7	1	1	13471
tr|L7M432|L7M432_9ACAR	29.53	7	1	1	13450
tr|A0A023FWI5|A0A023FWI5_9ACAR	29.53	7	1	1	13450
tr|G3MNR4|G3MNR4_9ACAR	29.53	7	1	1	13450
c266120_g1_i7|m.51396	29.53	7	1	1	13450
tr|A0A1E1WZ70|A0A1E1WZ70_9ACAR	29.53	6	1	1	14733
tr|L7M669|L7M669_9ACAR	29.53	6	1	1	14685
tr|A0A023FWF5|A0A023FWF5_9ACAR	29.53	6	1	1	14685
tr|B7PHT2|B7PHT2_IXOSC	29.53	6	1	1	14683
tr|A0A023FWL6|A0A023FWL6_9ACAR	29.53	6	1	1	14665
tr|A0A023FTC8|A0A023FTC8_9ACAR	29.53	6	1	1	14721
tr|G3MKZ5|G3MKZ5_9ACAR	29.53	6	1	1	15025
tr|A0A1E1X1E7|A0A1E1X1E7_9ACAR	29.53	6	1	1	14977
gi|685827963	29.53	6	1	1	15073
gi|215496514	29.53	4	1	1	25466
tr|V5HD08|V5HD08_IXORI	25.05	1	1	1	138866
tr|G3MN54|G3MN54_9ACAR	87.31	42	4	4	11367
tr|A0A131Z809|A0A131Z809_RHIAP	87.31	42	4	4	11367
tr|Q4PM69|Q4PM69_IXOSC	87.31	42	4	4	11367
tr|A0A023GDJ7|A0A023GDJ7_9ACAR	87.31	42	4	4	11367
tr|A0A132ACK5|A0A132ACK5_SARSC	87.31	42	4	4	11367
c250571_g1_i1|m.40729	87.31	42	4	4	11367
tr|T1JYV7|T1JYV7_TETUR	87.31	42	4	4	11367
tr|A0A023FHA6|A0A023FHA6_9ACAR	87.31	42	4	4	11367
tr|A0A0K8RQR8|A0A0K8RQR8_IXORI	87.31	41	4	4	11496
tr|A0A131Y252|A0A131Y252_IXORI	87.31	41	4	4	11481
tr|A0A1E1XVN0|A0A1E1XVN0_9ACAR	87.31	41	4	4	11667
tr|A0A0C9QYX1|A0A0C9QYX1_AMBAM	87.31	41	4	4	11667
tr|A0A1E1X0M3|A0A1E1X0M3_9ACAR	87.31	40	4	4	11754
tr|A0A1E1X193|A0A1E1X193_9ACAR	87.31	40	4	4	11772
tr|A0A131XP52|A0A131XP52_9ACAR	87.31	40	4	4	11859
tr|A0A023FT54|A0A023FT54_9ACAR	87.31	39	4	4	11970
tr|A0A023FTG4|A0A023FTG4_9ACAR	87.31	39	4	4	12049
tr|A0A1E1XSW7|A0A1E1XSW7_9ACAR	87.31	39	4	4	12184
tr|A0A131XJJ1|A0A131XJJ1_9ACAR	87.31	38	4	4	12574
tr|G3MMX0|G3MMX0_9ACAR	87.31	31	4	4	15432
c272220_g3_i1|m.57847	78.74	53	4	4	12206
c272220_g3_i2|m.57850	78.74	53	4	4	12206
c272220_g3_i3|m.57852	78.74	53	4	4	12206
tr|L7LVH9|L7LVH9_9ACAR	78.74	41	4	4	15388
tr|G3MMX6|G3MMX6_9ACAR	78.74	41	4	4	15388
tr|A0A131Y5N0|A0A131Y5N0_IXORI	78.74	37	4	4	17190
tr|A0A0K8RN17|A0A0K8RN17_IXORI	78.74	34	4	4	18443
tr|A0A0C9RRX6|A0A0C9RRX6_AMBAM	56.81	13	1	1	12768
tr|A0A1E1WXS4|A0A1E1WXS4_9ACAR	56.81	12	1	1	13409
c308846_g1_i3|m.206193	56.81	12	1	1	13864
tr|T1K5R4|T1K5R4_TETUR	56.81	12	1	1	13789
tr|L7M620|L7M620_9ACAR	56.81	12	1	1	13803
tr|V5I1T0|V5I1T0_IXORI	56.81	12	1	1	13890
tr|A0A023GHR7|A0A023GHR7_9ACAR	56.81	12	1	1	13862
tr|G3MN10|G3MN10_9ACAR	56.81	12	1	1	13862
tr|A0A131XRH5|A0A131XRH5_9ACAR	56.81	12	1	1	13862
tr|T1KJN2|T1KJN2_TETUR	56.81	12	1	1	13740
c308846_g1_i4|m.206200	56.81	12	1	1	13862
tr|A0A023FWG9|A0A023FWG9_9ACAR	56.81	12	1	1	13787
tr|A0A096XIA7|A0A096XIA7_9ACAR	56.81	12	1	1	13862
tr|A0A023FF59|A0A023FF59_9ACAR	56.81	12	1	1	13833
tr|Q4PM63|Q4PM63_IXOSC	56.81	12	1	1	13819
tr|A0A023FWA6|A0A023FWA6_9ACAR	56.81	12	1	1	13862
c308846_g1_i5|m.206207	56.81	12	1	1	13864
tr|A0A131YTK4|A0A131YTK4_RHIAP	56.81	12	1	1	13803
tr|A0A131XLQ7|A0A131XLQ7_9ACAR	56.81	12	1	1	13803
c308846_g1_i6|m.206214	56.81	12	1	1	13862
tr|A0A0K8RB64|A0A0K8RB64_IXORI	56.81	12	1	1	13819
tr|G3MN08|G3MN08_9ACAR	56.81	12	1	1	13803
tr|A0A131Y3T5|A0A131Y3T5_IXORI	56.81	12	1	1	13805
gi|67083933	56.81	12	1	1	13803
tr|B5M799|B5M799_AMBAM	56.81	12	1	1	13833
tr|A0A132A337|A0A132A337_SARSC	56.81	12	1	1	13898
tr|A0A132ACT0|A0A132ACT0_SARSC	56.81	12	1	1	13993
tr|A0A131Y6E4|A0A131Y6E4_IXORI	56.81	10	1	1	16741
tr|G3MN09|G3MN09_9ACAR	40.14	22	2	2	13364
tr|B7PSI5|B7PSI5_IXOSC	40.14	22	2	2	13364
tr|A0A023FUB7|A0A023FUB7_9ACAR	40.14	22	2	2	13364
tr|G3MN11|G3MN11_9ACAR	40.14	22	2	2	13320
tr|A0A023FGQ4|A0A023FGQ4_9ACAR	40.14	22	2	2	13364
tr|A0A096XIA9|A0A096XIA9_9ACAR	40.14	22	2	2	13320
gi|215500063	40.14	22	2	2	13364
tr|A0A0C9S0H3|A0A0C9S0H3_AMBAM	40.14	22	2	2	13364
tr|A0A0K8RIJ1|A0A0K8RIJ1_IXORI	40.14	22	2	2	13364
tr|L7M671|L7M671_9ACAR	40.14	22	2	2	13364
tr|V5HJX3|V5HJX3_IXORI	40.14	22	2	2	13648
tr|A0A147B8K8|A0A147B8K8_9ACAR	40.14	17	2	2	17456
Signal transduction (6)
tr|A0A131XBM8|A0A131XBM8_9ACAR	171	47	14	0	49791
c291716_g1_i8|m.104294	157.56	38	10	0	26694
c310261_g1_i3|m.219663	120.6	7	8	7	182276
c294774_g1_i4|m.117617	94.33	28	4	0	21536
gi|215492667	73.41	9	3	3	45455
c294774_g2_i1|m.117607	112.65	21	5	5	43725
Cytoskeletal (57)
tr|A9ZT00|A9ZT00_IXOPE	170.36	55	14	14	41767
c294636_g1_i4|m.116743	163.13	42	15	1	61007
c312182_g1_i1|m.236801	157.52	25	20	1	135368
c312182_g1_i3|m.236823	157.52	25	20	1	135368
c312182_g1_i2|m.236811	157.52	25	20	1	135368
tr|A0A1E1WW06|A0A1E1WW06_9ACAR	137.24	18	12	0	121635
tr|A0A1E1X6J1|A0A1E1X6J1_9ACAR	130.24	5	13	13	492641
tr|B7PLR3|B7PLR3_IXOSC	128.13	10	6	0	73039
tr|L7M6A6|L7M6A6_9ACAR	107.59	38	5	5	14154
tr|A0A131XJ76|A0A131XJ76_9ACAR	107.59	38	5	5	14154
tr|F0J9E0|F0J9E0_AMBVA	106.7	53	4	4	9852
tr|A0A023JCQ4|A0A023JCQ4_RHIMP	106.7	51	4	4	10342
tr|B7PJZ9|B7PJZ9_IXOSC	106.7	51	4	4	10314
tr|A0A023FU01|A0A023FU01_9ACAR	106.7	51	4	4	10342
tr|A0A1E1WYK2|A0A1E1WYK2_9ACAR	106.7	51	4	4	10266
tr|A0A023FET8|A0A023FET8_9ACAR	106.7	51	4	4	10342
tr|A0A131XHA2|A0A131XHA2_9ACAR	106.7	51	4	4	10342
tr|A0A090X7P3|A0A090X7P3_IXORI	100.26	13	6	0	85641
tr|A0A131YSL4|A0A131YSL4_RHIAP	97.93	10	4	4	66386
tr|A0A131XNL4|A0A131XNL4_9ACAR	97.93	10	4	4	66367
c256076_g1_i2|m.43838	97.93	10	4	4	68305
c310640_g2_i3|m.223080	97.82	4	6	6	240544
c312389_g2_i3|m.239120	63.57	2	2	2	106110
c312389_g2_i1|m.239106	63.57	2	2	2	106110
tr|A0A131YF27|A0A131YF27_RHIAP	63.57	2	2	2	106002
c312389_g2_i2|m.239113	63.57	2	2	2	106110
tr|A0A131YDG3|A0A131YDG3_RHIAP	63.57	2	2	2	106602
tr|A0A131YYR8|A0A131YYR8_RHIAP	63.57	2	2	2	110619
gi|215493021	35.67	10	1	1	13055
tr|A0A131ZXY7|A0A131ZXY7_SARSC	22.96	0	1	1	150452
tr|A0A131YGT1|A0A131YGT1_RHIAP	257	33	51	0	222332
c312182_g1_i5|m.236840	242.84	41	44	2	150994
tr|Q5D579|Q5D579_IXORI	238.02	74	24	0	41563
tr|B4XC06|B4XC06_HAELO	238.02	74	24	0	41693
tr|A4UTU3|A4UTU3_DERVA	238.02	74	24	0	41824
tr|A0A023GJC4|A0A023GJC4_9ACAR	238.02	74	24	0	41824
tr|A0A1E1X349|A0A1E1X349_9ACAR	238.02	74	24	0	41824
tr|A0A023FKT1|A0A023FKT1_9ACAR	238.02	74	24	0	41824
tr|L7M8J7|L7M8J7_9ACAR	238.02	74	24	0	41824
tr|A0A023FX30|A0A023FX30_9ACAR	238.02	74	24	0	41824
gi|675368839	238.02	74	24	0	41810
tr|V5I4B8|V5I4B8_IXORI	209.53	24	36	0	222105
tr|A0A131Y3Q3|A0A131Y3Q3_IXORI	209.53	24	36	0	222072
tr|A0A131XPK1|A0A131XPK1_9ACAR	206.08	24	32	4	238854
tr|A0A131YWN9|A0A131YWN9_RHIAP	198.6	19	26	0	238122
tr|A0A131YV23|A0A131YV23_RHIAP	198.6	19	26	0	239827
tr|A0A034WYZ2|A0A034WYZ2_RHIMP	158.34	73	8	8	16949
c294490_g1_i1|m.115910	158.34	73	8	8	16949
c294490_g1_i5|m.115914	158.34	73	8	8	16949
tr|A0A131YDT0|A0A131YDT0_RHIAP	158.34	73	8	8	16949
tr|A0A131XQH4|A0A131XQH4_9ACAR	158.34	64	8	8	19465
tr|V5IGC7|V5IGC7_IXORI	138.11	8	11	0	237625
gi|27596792	136.09	16	11	11	101934
c311242_g1_i2|m.228230	123.53	17	10	10	103157
tr|A0A131XGF0|A0A131XGF0_9ACAR	123.53	17	10	10	103157
c311242_g1_i3|m.228239	123.53	17	10	10	103157
gi|215498041	110.38	24	5	1	47564
Structural protein (18)
tr|B7QJH6|B7QJH6_IXOSC	188.9	42	27	1	89173
tr|L7M337|L7M337_9ACAR	106.7	51	4	4	10342
tr|A0A0K8RR14|A0A0K8RR14_IXORI	106.7	49	4	4	10571
tr|V5HLE1|V5HLE1_IXORI	106.7	42	4	4	12220
tr|V5H1H7|V5H1H7_IXORI	101.39	18	5	5	41989
c301117_g1_i3|m.150555	101.39	17	5	5	43742
tr|G3BFX9|G3BFX9_IXOSC	101.39	15	5	5	49904
tr|B7PH43|B7PH43_IXOSC	101.39	15	5	5	50016
tr|T1JYF9|T1JYF9_TETUR	101.39	15	5	5	50097
tr|A0A1D2AI08|A0A1D2AI08_ORNBR	101.39	14	5	5	52575
tr|A0A1E1XVS1|A0A1E1XVS1_9ACAR	48.73	5	2	2	44508
tr|A0A131XTW8|A0A131XTW8_IXORI	32.02	1	2	1	270008
tr|B7P1U8|B7P1U8_IXOSC	31.02	1	1	1	272298
c39054_g1_i1|m.4342	20.4	7	1	1	11489
c301117_g1_i5|m.150566	172.03	44	12	3	49972
tr|A0A023FXC7|A0A023FXC7_9ACAR	172.03	44	12	3	50051
tr|G3MGQ1|G3MGQ1_9ACAR	172.03	42	12	3	52871
c282551_g1_i1|m.75355	150.63	38	11	10	47927
Extracellular matrix (16)
tr|A0A131ZAM9|A0A131ZAM9_RHIAP	244.65	20	63	11	551294
c294341_g1_i3|m.115142	176.42	37	21	4	118789
c305818_g1_i1|m.181737	164.29	18	22	2	208902
c182462_g1_i1|m.21012	116.44	28	6	1	38892
c294341_g1_i4|m.115148	107.84	39	8	1	43319
c322348_g1_i1|m.245840	89.38	47	4	3	17009
c295558_g1_i1|m.121321	86.8	15	5	5	56243
c295558_g1_i2|m.121324	86.8	10	5	5	84797
c175930_g1_i1|m.19792	82.83	20	4	4	27185
c131653_g1_i1|m.13760	82.5	29	3	3	15288
c315476_g1_i1|m.244577	81.52	39	5	1	21585
tr|A0A023G5Y4|A0A023G5Y4_9ACAR	70.85	5	4	3	116576
tr|A0A131XPW9|A0A131XPW9_9ACAR	63.57	2	2	2	106110
tr|A0A1E1XF93|A0A1E1XF93_9ACAR	63.57	2	2	2	106060
tr|V5IK57|V5IK57_IXORI	63.57	2	2	2	106561
gi|215497590	117.14	34	8	8	37968
Enzymes (42)
gi|215490506	141.53	33	7	7	44194
tr|A0A1E1X9Z0|A0A1E1X9Z0_9ACAR	86.93	17	5	1	43902
tr|A0A131XKB2|A0A131XKB2_9ACAR	84.37	23	7	0	43612
gi|215503466	77.25	18	4	0	35373
tr|A0A0C9RVC0|A0A0C9RVC0_AMBAM	68.78	8	3	3	52281
tr|A0A131XM41|A0A131XM41_9ACAR	68.78	8	3	3	52847
tr|A0A023GK91|A0A023GK91_9ACAR	68.78	8	3	3	51072
tr|A0A1E1X4H2|A0A1E1X4H2_9ACAR	68.78	8	3	3	52780
tr|A0A1E1XV83|A0A1E1XV83_9ACAR	68.78	8	3	3	54625
tr|A0A0C9SE68|A0A0C9SE68_AMBAM	66.59	13	4	0	44128
tr|A0A023GI16|A0A023GI16_9ACAR	35.67	4	1	1	31712
tr|A0A131YL87|A0A131YL87_RHIAP	35.67	4	1	1	31986
tr|G3MRY5|G3MRY5_9ACAR	35.67	4	1	1	31712
tr|A0A023FIT3|A0A023FIT3_9ACAR	35.67	4	1	1	33614
tr|A0A131XDX9|A0A131XDX9_9ACAR	35.67	4	1	1	34756
tr|L7M5T1|L7M5T1_9ACAR	35.67	4	1	1	34782
tr|A0A023FLJ5|A0A023FLJ5_9ACAR	35.67	4	1	1	34670
c295514_g1_i3|m.121094	35.67	4	1	1	35313
c295514_g1_i4|m.121096	35.67	4	1	1	35299
tr|A0A023FUR0|A0A023FUR0_9ACAR	30.14	5	1	1	24562
tr|A0A023GJY5|A0A023GJY5_9ACAR	30.14	5	1	1	24515
tr|A0A023FK31|A0A023FK31_9ACAR	30.14	5	1	1	24750
tr|A0A023FHQ6|A0A023FHQ6_9ACAR	30.14	5	1	1	24634
tr|L7M7S5|L7M7S5_9ACAR	30.14	5	1	1	24902
tr|A0A131YVZ8|A0A131YVZ8_RHIAP	30.14	5	1	1	24916
tr|B7SP19|B7SP19_DERVA	30.14	5	1	1	26147
tr|A0A023GH60|A0A023GH60_9ACAR	30.14	5	1	1	26585
tr|L7MAZ4|L7MAZ4_9ACAR	103.03	18	5	5	43772
c209976_g1_i1|m.26526	98.41	40	5	5	24818
tr|A0A131XJ29|A0A131XJ29_9ACAR	98.41	40	5	5	24818
tr|L7M4A5|L7M4A5_9ACAR	90.94	37	6	6	21608
tr|A0A131YUP7|A0A131YUP7_RHIAP	90.94	37	6	6	21594
gi|345111058	63.04	8	1	1	27068
c303467_g2_i4|m.164899	54.05	6	3	3	54211
c303467_g2_i1|m.164889	54.05	6	3	3	56224
c311892_g1_i2|m.233908	33.73	1	1	1	97764
c311892_g1_i1|m.233902	33.73	1	1	1	97764
tr|A0A131YF41|A0A131YF41_RHIAP	32.29	4	1	1	21106
tr|A0A034WWK3|A0A034WWK3_RHIMP	32.29	4	1	1	21194
tr|L7M6Q8|L7M6Q8_9ACAR	32.29	4	1	1	21199
c299274_g1_i3|m.140642	171.48	44	10	10	37577
tr|A0A131YLE9|A0A131YLE9_RHIAP	103.03	18	5	5	43813
Metabolism, carbohydrate (39)
tr|A0A023GIR1|A0A023GIR1_9ACAR	163.06	53	11	0	35818
tr|A0A1D2AHX9|A0A1D2AHX9_ORNBR	155.1	35	8	1	37387
c237847_g1_i4|m.34792	153.59	22	11	11	76603
tr|L7M4Z0|L7M4Z0_9ACAR	153.59	23	11	11	71633
tr|A0A131YGY1|A0A131YGY1_RHIAP	153.59	23	11	11	71678
tr|A0A131YRC3|A0A131YRC3_RHIAP	153.59	23	11	11	74089
tr|A0A131XP31|A0A131XP31_9ACAR	121.18	19	5	5	54280
tr|A0A131Y0R0|A0A131Y0R0_IXORI	120.51	21	7	1	50186
tr|B7Q3I2|B7Q3I2_IXOSC	120.51	20	7	1	51784
tr|V5HQ19|V5HQ19_IXORI	120.51	18	7	1	59321
tr|A0A131XL75|A0A131XL75_9ACAR	104.41	16	7	2	62907
c281785_g1_i2|m.73797	103.54	19	8	8	70427
c281785_g1_i1|m.73794	103.54	19	8	8	71113
gi|215492122	98.87	22	7	7	57585
gi|215495176	89.81	12	4	4	60274
c279739_g2_i5|m.69374	87.83	19	7	2	57576
tr|L7MB43|L7MB43_9ACAR	68.17	11	2	2	38281
c284399_g1_i7|m.79972	67.75	13	2	2	24813
tr|B7PLL4|B7PLL4_IXOSC	41.81	4	1	1	36482
tr|A0A023FKS0|A0A023FKS0_9ACAR	25.06	6	1	1	36664
c288627_g1_i1|m.93076	197.03	66	15	1	39798
tr|A0A131XL32|A0A131XL32_9ACAR	188.42	39	14	14	58168
tr|A0A131XGD2|A0A131XGD2_9ACAR	188.19	57	13	2	35914
c297924_g1_i11|m.133484	186.86	53	10	10	36068
tr|A0A131XNG6|A0A131XNG6_9ACAR	186.86	53	10	10	36068
c297924_g1_i6|m.133477	186.86	48	10	10	40230
tr|L7M8Y4|L7M8Y4_9ACAR	181.63	45	12	0	35862
tr|A0A131Z2S2|A0A131Z2S2_RHIAP	177.17	47	12	0	35804
c295486_g1_i1|m.120978	172.31	41	15	14	53173
c307387_g1_i7|m.193726	137.79	36	8	8	39401
c307387_g1_i9|m.193730	137.79	36	8	8	39401
c307387_g1_i5|m.193724	137.79	36	8	8	39401
c307387_g1_i3|m.193722	137.79	36	8	8	39401
c307387_g1_i8|m.193728	137.79	37	8	8	38255
gi|215502813	131.61	16	7	7	59243
gi|215491559	129.44	43	11	11	55642
c307862_g1_i1|m.197870	115.82	25	5	5	39813
tr|A0A131XJ51|A0A131XJ51_9ACAR	108	33	10	10	51706
gi|215503910	108	31	10	10	56700
Metabolism, energy (19)
c296422_g1_i5|m.125328	86.06	6	3	3	74048
c296422_g1_i3|m.125321	86.06	6	3	3	74048
c296422_g1_i6|m.125335	86.06	5	3	3	89090
tr|A0A131XRF9|A0A131XRF9_9ACAR	86.06	5	3	3	89446
tr|A0A147BA63|A0A147BA63_9ACAR	39.3	4	2	2	56217
tr|A0A147B7X3|A0A147B7X3_9ACAR	39.3	4	2	2	56190
tr|A0A0K8RQT4|A0A0K8RQT4_IXORI	39.3	4	2	2	57140
tr|A0A131XZ18|A0A131XZ18_IXORI	39.3	4	2	2	58041
tr|A0A131XK53|A0A131XK53_9ACAR	39.3	4	2	2	59267
tr|B7QE46|B7QE46_IXOSC	39.3	4	2	2	60735
tr|A0A132A9K3|A0A132A9K3_SARSC	39.3	4	2	2	52365
tr|A0A059ULP4|A0A059ULP4_TETCI	39.3	4	2	2	55936
tr|T1L4V0|T1L4V0_TETUR	39.3	4	2	2	55936
tr|A0A1E1X8M7|A0A1E1X8M7_9ACAR	39.3	4	2	2	57170
tr|A0A131YYS7|A0A131YYS7_RHIAP	131.15	38	10	10	56304
tr|A0A023FND3|A0A023FND3_9ACAR	131.15	37	10	10	56225
tr|G3MHD3|G3MHD3_9ACAR	131.15	36	10	10	59168
tr|L7MDQ8|L7MDQ8_9ACAR	131.15	35	10	10	59807
tr|A0A023GL75|A0A023GL75_9ACAR	131.15	35	10	10	60314
Metabolism, nucleotide (16)
c300556_g2_i3|m.147619	85.13	6	4	4	97974
c300556_g2_i1|m.147617	85.13	5	4	4	102973
tr|A0A023FZG8|A0A023FZG8_9ACAR	29.71	4	1	1	44851
tr|A0A023FJM9|A0A023FJM9_9ACAR	29.71	4	1	1	44854
tr|G3MRB8|G3MRB8_9ACAR	29.71	4	1	1	44846
tr|A0A1E1X909|A0A1E1X909_9ACAR	29.71	4	1	1	48013
tr|A0A131XEK9|A0A131XEK9_9ACAR	29.71	4	1	1	47982
gi|215492012	29.71	3	1	1	54535
gi|215510405	132.4	66	7	7	17152
tr|A0A131XMD6|A0A131XMD6_9ACAR	51.93	3	1	1	51979
gi|215510126	51.93	3	1	1	54421
tr|A0A131YYZ5|A0A131YYZ5_RHIAP	51.93	3	1	1	54855
tr|A0A131YDI9|A0A131YDI9_RHIAP	139.36	29	5	5	31944
c280953_g1_i1|m.71826	139.36	29	5	5	32008
tr|A0A131YZ73|A0A131YZ73_RHIAP	139.36	28	5	5	32540
c280953_g1_i4|m.71835	139.36	28	5	5	32617
Metabolism, lipid (14)
tr|A0A131XMC9|A0A131XMC9_9ACAR	129.57	38	9	9	35583
gi|215494712	129.57	36	9	9	37609
tr|B7QLA4|B7QLA4_IXOSC	39.11	18	2	2	19159
c287597_g2_i1|m.89207	39.11	17	2	2	20027
tr|A0A0C9RTA6|A0A0C9RTA6_AMBAM	39.11	17	2	2	19890
tr|A0A023FMF5|A0A023FMF5_9ACAR	39.11	15	2	2	22615
tr|A0A0K8R2W1|A0A0K8R2W1_IXORI	39.11	14	2	2	23448
c287597_g2_i2|m.89209	39.11	13	2	2	25840
tr|A0A131XKP6|A0A131XKP6_9ACAR	39.11	13	2	2	25834
tr|A0A1E1XFT1|A0A1E1XFT1_9ACAR	39.11	13	2	2	25817
tr|A0A131XJR0|A0A131XJR0_9ACAR	27.36	4	1	1	24212
gi|215491722	27.36	4	1	1	24198
tr|A0A131Z5X8|A0A131Z5X8_RHIAP	27.36	4	1	1	24452
tr|A0A131XQ18|A0A131XQ18_9ACAR	101.43	46	6	6	15203
Metabolism, amino acid (24)
tr|A0A131Z899|A0A131Z899_RHIAP	182.59	34	15	0	45507
tr|A0A023GBG2|A0A023GBG2_9ACAR	182.54	39	15	0	40197
tr|A0A023GGV5|A0A023GGV5_9ACAR	177.87	34	14	0	43224
c291716_g1_i2|m.104279	174.94	31	13	0	43977
gi|7243757	166.29	33	11	0	40665
c291716_g1_i3|m.104282	151.52	23	9	0	40080
c291716_g1_i6|m.104288	148.53	32	10	0	40484
tr|A0A146AZZ0|A0A146AZZ0_9ACAR	136.35	20	8	0	44104
tr|A1KXC3|A1KXC3_DERFA	131.78	22	8	0	40236
tr|L7MAC6|L7MAC6_9ACAR	127.06	20	9	9	61895
tr|A0A023GL59|A0A023GL59_9ACAR	127.06	20	9	9	61859
tr|A0A023FNI1|A0A023FNI1_9ACAR	127.06	20	9	9	61830
tr|A0A131Z6L9|A0A131Z6L9_RHIAP	127.06	20	9	9	61854
tr|A0A023FXQ3|A0A023FXQ3_9ACAR	127.06	20	9	9	61906
tr|A0A131XJV6|A0A131XJV6_9ACAR	127.06	20	9	9	61921
c291716_g1_i7|m.104292	122.11	24	7	0	35825
c283504_g1_i1|m.77532	112.25	36	10	10	45684
tr|A0A131XKH1|A0A131XKH1_9ACAR	106.79	14	6	2	80543
gi|215494986	105.25	20	5	1	49191
tr|A0A131YZF8|A0A131YZF8_RHIAP	104.31	12	6	6	83353
tr|A0A132A6U0|A0A132A6U0_SARSC	23.43	1	1	1	139819
gi|215493039	21.66	6	1	1	18865
tr|L7MBP6|L7MBP6_9ACAR	21.66	6	1	1	19751
c248563_g1_i4|m.39727	82.13	7	2	2	61891
Oxidant metabolism/detoxification (20)
c287697_g1_i1|m.89591	109.26	25	6	6	47518
c299447_g2_i1|m.141603	70.83	8	3	3	61635
tr|A0A0C9S5C2|A0A0C9S5C2_AMBAM	67.65	24	3	3	23747
tr|L7M1W2|L7M1W2_9ACAR	67.65	20	3	3	27844
c266057_g1_i2|m.51359	67.65	20	3	3	27877
c291697_g2_i1|m.104150	24.3	4	1	1	63818
c304173_g1_i1|m.169503	173.27	20	11	10	74188
c304173_g1_i4|m.169514	173.27	20	11	10	75265
c305697_g2_i5|m.180810	155.43	34	9	1	46966
c305697_g2_i6|m.180817	128.32	37	6	0	21558
tr|A0A131XLR9|A0A131XLR9_9ACAR	108.63	48	5	5	15627
c308091_g1_i5|m.199737	108.63	48	5	5	15627
tr|A0A131XED6|A0A131XED6_9ACAR	95.6	34	5	3	24849
gi|215505794	95.6	25	5	3	33187
gi|215510786	91.61	33	5	5	25777
tr|A0A131XI15|A0A131XI15_9ACAR	82.88	22	3	3	24454
gi|215491359	82.88	22	3	3	24482
tr|A0A131Z1N4|A0A131Z1N4_RHIAP	64.99	18	3	1	27781
tr|A0A023FXY2|A0A023FXY2_9ACAR	64.99	18	3	1	27667
tr|A0A023FP06|A0A023FP06_9ACAR	64.99	18	3	1	27681
Proteasome machinery (20)
tr|B5M747|B5M747_AMBAM	48.16	17	2	2	20021
tr|A0A023FHR7|A0A023FHR7_9ACAR	48.16	16	2	2	21268
tr|A0A023GJ69|A0A023GJ69_9ACAR	48.16	15	2	2	22763
c114333_g1_i1|m.11763	48.16	15	2	2	22795
tr|A0A023FUN1|A0A023FUN1_9ACAR	48.16	15	2	2	22747
tr|L7M437|L7M437_9ACAR	48.16	15	2	2	22792
tr|G3MLZ9|G3MLZ9_9ACAR	48.16	15	2	2	22764
tr|A0A131XB26|A0A131XB26_9ACAR	48.16	15	2	2	22768
tr|A0A1E1XFG1|A0A1E1XFG1_9ACAR	48.16	15	2	2	22735
tr|A0A131ZAR1|A0A131ZAR1_RHIAP	48.16	13	2	2	26944
tr|A0A0K8RM20|A0A0K8RM20_IXORI	42.85	7	2	2	29452
tr|G3MLT2|G3MLT2_9ACAR	42.85	7	2	2	29946
tr|A0A023FY32|A0A023FY32_9ACAR	42.85	7	2	2	29948
tr|A0A1E1X2Z1|A0A1E1X2Z1_9ACAR	42.85	7	2	2	29952
tr|A0A023GH28|A0A023GH28_9ACAR	42.85	7	2	2	29946
tr|A0A131Z3Y6|A0A131Z3Y6_RHIAP	42.85	7	2	2	29993
tr|L7M2B5|L7M2B5_9ACAR	42.85	7	2	2	29993
tr|A0A131XL10|A0A131XL10_9ACAR	42.85	7	2	2	30023
c253989_g1_i1|m.42514	42.85	7	2	2	29993
c293499_g1_i6|m.111619	37.06	9	2	2	22510
cytochrome c (3)
tr|A0A131Z701|A0A131Z701_RHIAP	32.85	11	1	1	12053
gi|68159726	32.85	11	1	1	12055
tr|L7LZM3|L7LZM3_9ACAR	32.85	11	1	1	12039

## Sheet: Secreted
Accession	-10lgP	Coverage (%)	#Peptides	#Unique	Avg. Mass
Protease inhibitors
Kunitz domain containing proteins (1)
c303593_g1_i5|m.165657	36.11	4	1	1	39313
Serpin (3)
tr|A0A0E9Y2W2|A0A0E9Y2W2_AMBAM	24.59	3	1	1	28401
c300861_g1_i1|m.149154	158.76	30	9	9	45199
c300861_g1_i2|m.149157	158.76	28	9	9	47635
Lipocalin (1)
c301139_g1_i1|m.150680	101.43	47	6	6	14732
Glycine rich superfamily (1)
tr|A0A131YD28|A0A131YD28_RHIAP	58.01	14	2	2	18848
Cement (3)
tr|E2J6Q7|E2J6Q7_9ACAR	25.84	3	1	1	31357
c269603_g1_i2|m.54858	57.8	8	2	2	27849
c269603_g1_i1|m.54856	57.8	7	2	2	29701
Immunity- related products (5)
tr|A0A088SAW4|A0A088SAW4_DERFA	131.78	22	8	0	40178
gi|215508826	107.84	27	7	7	30532
gi|215506963	84.24	11	4	4	63876
tr|A0A034WWU3|A0A034WWU3_RHIMP	49.45	1	1	1	163869
c311013_g1_i1|m.226393	174.08	68	12	12	25175
Enzymes
Protease (6)
tr|A0A131XJ28|A0A131XJ28_9ACAR	164.27	28	10	10	57256
tr|A0A131XN66|A0A131XN66_9ACAR	92.39	7	3	3	87153
tr|A0A131XFP1|A0A131XFP1_9ACAR	85.13	7	4	4	77752
tr|A0A131XFT7|A0A131XFT7_9ACAR	81.62	11	4	4	58165
tr|A0A131XNW8|A0A131XNW8_9ACAR	69.15	3	1	1	80051
gi|215506854	69.15	3	1	1	85111
Ribonuclease (4)
c308501_g1_i2|m.203061	83.01	17	2	2	22936
tr|A0A023FI13|A0A023FI13_9ACAR	83.01	17	2	2	22881
c308501_g1_i4|m.203066	83.01	17	2	2	22938
tr|A0A131XP76|A0A131XP76_9ACAR	83.01	17	2	2	22938
Metalloprotease (10)
c306186_g2_i4|m.184694	116.49	9	6	6	122369
c306186_g2_i2|m.184684	116.49	8	6	6	127127
c306186_g2_i1|m.184678	116.49	8	6	6	127092
c305135_g1_i1|m.176322	92.39	7	3	3	80416
c303630_g1_i7|m.165863	38.28	4	1	1	25571
c284747_g2_i11|m.80807	135.13	24	7	7	43276
c303630_g1_i6|m.165862	123.44	13	4	2	52735
tr|A0A131XSD6|A0A131XSD6_9ACAR	103.65	8	3	1	54239
gi|215502938	101.45	16	5	5	61896
c287943_g2_i8|m.90461	64.92	21	5	5	43975
Lysosomal enzyme (9)
tr|K7N8B2|K7N8B2_HAELO	29.55	5	1	1	22998
tr|A0A1E1XJF2|A0A1E1XJF2_9ACAR	29.55	3	1	1	33156
tr|L7M921|L7M921_9ACAR	29.55	3	1	1	42256
tr|A0A023GN38|A0A023GN38_9ACAR	29.55	3	1	1	42565
tr|G8C7A0|G8C7A0_HAELO	29.55	3	1	1	42450
tr|A0A023GPF2|A0A023GPF2_9ACAR	29.55	3	1	1	42565
tr|A0A131YS08|A0A131YS08_RHIAP	29.55	3	1	1	42234
tr|B7PCV9|B7PCV9_IXOSC	29.55	3	1	1	42333
c272483_g1_i1|m.58236	119.3	27	8	8	43200
Other enzymes (54)
c265053_g1_i3|m.50453	94.92	15	3	3	27964
c265053_g1_i2|m.50451	94.92	13	3	3	31421
c265053_g1_i4|m.50455	94.92	11	3	3	38359
c285138_g1_i1|m.81990	68.78	8	3	3	51190
c299187_g1_i10|m.140125	33.69	15	2	2	12635
c299187_g1_i6|m.140121	33.69	15	2	2	12635
c299187_g1_i2|m.140117	33.69	15	2	2	12635
tr|E2J6Z5|E2J6Z5_9ACAR	33.69	10	2	2	18190
tr|Q8T7E4|Q8T7E4_RHIMP	33.69	7	2	2	25575
tr|A0A131Z3G3|A0A131Z3G3_RHIAP	33.69	7	2	2	25571
c299187_g1_i1|m.140115	33.69	7	2	2	25730
tr|E2J6S5|E2J6S5_9ACAR	33.69	7	2	2	25642
tr|A0A0K8RD02|A0A0K8RD02_IXORI	27.75	8	1	1	13541
tr|V5I4C7|V5I4C7_IXORI	27.75	7	1	1	14758
gi|215500076	27.75	6	1	1	19497
tr|A0A131XCU0|A0A131XCU0_9ACAR	27.75	4	1	1	26253
tr|A0A023FI91|A0A023FI91_9ACAR	27.75	4	1	1	26268
tr|Q6B8C1|Q6B8C1_9ACAR	27.75	4	1	1	25709
tr|A0A023FI74|A0A023FI74_9ACAR	27.75	4	1	1	26295
tr|A0A0K8RG20|A0A0K8RG20_IXORI	27.75	4	1	1	25768
tr|A0A131XJK9|A0A131XJK9_9ACAR	27.75	4	1	1	26386
tr|A0A0K8RFV9|A0A0K8RFV9_IXORI	27.75	4	1	1	25714
tr|B7PSJ8|B7PSJ8_IXOSC	27.75	4	1	1	26196
tr|A0A023GJP3|A0A023GJP3_9ACAR	27.75	4	1	1	26382
tr|B7Q4J7|B7Q4J7_IXOSC	27.75	4	1	1	25632
tr|L7M3V3|L7M3V3_9ACAR	27.75	4	1	1	26343
gi|215501798	27.75	4	1	1	26258
tr|A0A023FXR2|A0A023FXR2_9ACAR	27.75	4	1	1	26241
tr|A0A1E1XE94|A0A1E1XE94_9ACAR	27.75	4	1	1	26213
tr|A0A023GGH2|A0A023GGH2_9ACAR	27.75	4	1	1	26354
tr|A0A023GIZ3|A0A023GIZ3_9ACAR	27.75	4	1	1	26331
tr|A0A023GJ06|A0A023GJ06_9ACAR	27.75	4	1	1	27012
tr|A0A1E1X661|A0A1E1X661_9ACAR	27.75	4	1	1	26896
tr|A0A0K8RPZ1|A0A0K8RPZ1_IXORI	27.75	4	1	1	27757
tr|B7PXH0|B7PXH0_IXOSC	27.75	4	1	1	28873
tr|B7SP23|B7SP23_DERVA	26.6	6	1	1	16055
tr|A0A1E1X830|A0A1E1X830_9ACAR	26.6	4	1	1	25426
tr|A0A023FUN4|A0A023FUN4_9ACAR	26.6	4	1	1	25286
tr|A0A131XPI6|A0A131XPI6_9ACAR	26.6	4	1	1	26214
tr|A0A131Z4L0|A0A131Z4L0_RHIAP	26.6	3	1	1	26439
tr|A0A023GJ50|A0A023GJ50_9ACAR	26.6	3	1	1	26669
tr|A0A023GJX7|A0A023GJX7_9ACAR	26.6	3	1	1	26693
tr|A0A023GGQ4|A0A023GGQ4_9ACAR	26.6	3	1	1	26685
tr|A0A023G7H4|A0A023G7H4_9ACAR	26.6	3	1	1	27710
tr|A0A023FS31|A0A023FS31_9ACAR	26.6	3	1	1	28986
c287288_g1_i1|m.88018	169.13	38	12	12	57242
gi|215495966	120.11	35	7	7	26558
c299187_g1_i3|m.140118	120.04	46	8	4	25688
c299187_g1_i11|m.140126	120.04	46	8	4	25688
tr|A0A131XNE2|A0A131XNE2_9ACAR	120.04	46	8	4	25642
tr|A0A131XJH0|A0A131XJH0_9ACAR	102.58	36	9	2	25617
gi|311705543	100.02	44	8	1	20232
gi|215500943	82.05	13	3	3	40420
tr|A0A131Z931|A0A131Z931_RHIAP	138.69	22	7	0	55095
Other possibly secreted (16)
gi|926619032	121.47	25	6	5	27904
tr|A0A131YCX7|A0A131YCX7_RHIAP	121.47	25	6	5	27904
c281197_g1_i5|m.72451	100.53	28	4	4	26738
tr|A0A131XPB7|A0A131XPB7_9ACAR	100.53	28	4	4	26768
gi|215493839	95.76	9	4	4	56198
gi|215504609	66.2	3	2	2	106068
gi|215506407	63.44	4	2	2	65402
c187760_g1_i3|m.21936	34.53	6	1	1	21448
gi|215500096	29.46	1	2	1	194041
tr|A0A131XF49|A0A131XF49_9ACAR	174.08	68	12	12	25175
tr|V5HMU2|V5HMU2_IXORI	108.11	40	6	5	28075
tr|A0A034WTY5|A0A034WTY5_RHIMP	108.11	40	6	5	28075
tr|A0A131YQJ3|A0A131YQJ3_RHIAP	108.11	40	6	5	28075
c288546_g1_i8|m.92708	106.34	41	4	4	16878
tr|A0A131XP33|A0A131XP33_9ACAR	102.45	31	5	5	20587
tr|A0A131YYE0|A0A131YYE0_RHIAP	59.61	20	3	2	29290

## Sheet: Transporter
Accession	-10lgP	Coverage (%)	#Peptides	#Unique	Avg. Mass
gi|780735659	82.58	47	4	4	19905
tr|A0A0D5W3A6|A0A0D5W3A6_HYAAA	82.58	47	4	4	19905
tr|Q6TF46|Q6TF46_9ACAR	82.58	47	4	4	19882
tr|Q6WNW9|Q6WNW9_RHISA	82.58	47	4	4	19905
tr|Q6QA66|Q6QA66_9ACAR	82.58	47	4	4	19921
tr|A0A131XC32|A0A131XC32_9ACAR	82.58	47	4	4	19891
tr|A0A131YP53|A0A131YP53_RHIAP	82.58	47	4	4	19856
tr|L7M3D1|L7M3D1_9ACAR	82.58	47	4	4	19856
tr|A0A131Y1J3|A0A131Y1J3_IXORI	27.7	1	1	1	72651
tr|A0A1E1XKT0|A0A1E1XKT0_9ACAR	27.7	1	1	1	131041
tr|A0A090X7Q9|A0A090X7Q9_IXORI	27.7	1	1	1	135110
c310765_g1_i3|m.224202	24.75	0	1	1	220677
c307770_g1_i1|m.196967	348.37	70	91	53	177725
c305622_g1_i2|m.180275	214.87	50	24	14	58770
tr|Q19V51|Q19V51_DERVA	209.46	13	20	0	177655
c234518_g1_i1|m.33465	190.72	75	17	11	33997
tr|A0A023FUV2|A0A023FUV2_9ACAR	184.2	9	16	0	177208
tr|B5ABL8|B5ABL8_DERVA	182.98	10	18	0	170803
tr|A0A034WXH7|A0A034WXH7_RHIMP	174.21	18	15	4	108476
c122906_g1_i1|m.12694	161.39	52	8	4	20864
c213243_g1_i1|m.27337	156.31	48	10	9	29546
tr|A0MVX0|A0MVX0_AMBAM	155.29	7	13	0	177038
tr|E1CAX9|E1CAX9_HAELO	131.35	5	7	2	196837
tr|B1B544|B1B544_HAELO	127.89	4	8	0	176291
c271523_g1_i4|m.57070	114.88	73	7	5	18187
gi|164793	28.7	11	1	1	13238
tr|A0A023GME3|A0A023GME3_9ACAR	131.7	8	12	0	153628

## Sheet: Unknown
Accession	-10lgP	Coverage (%)	#Peptides	#Unique	Avg. Mass
tr|T1KHH4|T1KHH4_TETUR	133.01	20	7	0	40004
tr|G3ML80|G3ML80_9ACAR	127.06	20	9	9	61859
tr|A0A023GGY3|A0A023GGY3_9ACAR	121.47	25	6	5	27912
tr|G3MQ03|G3MQ03_9ACAR	121.47	25	6	5	27904
tr|T1KGR1|T1KGR1_TETUR	120.86	12	7	0	71998
tr|G3MK95|G3MK95_9ACAR	113.94	11	5	0	70681
c288117_g2_i2|m.91083	111.64	48	9	9	30516
c288117_g2_i4|m.91084	111.64	39	9	9	37319
tr|G3MN84|G3MN84_9ACAR	106.7	51	4	4	10342
c300612_g1_i3|m.147948	81.62	11	4	4	58123
c293254_g1_i5|m.110629	75.43	28	3	3	17516
tr|L7LVS3|L7LVS3_9ACAR	63.44	4	2	2	63518
tr|A0A131XE28|A0A131XE28_9ACAR	63.44	4	2	2	66847
tr|L7MI06|L7MI06_9ACAR	63.44	4	2	2	68147
tr|A0A131XGW6|A0A131XGW6_9ACAR	59.88	22	2	2	16057
c275996_g1_i6|m.62760	58.01	18	2	2	14552
c275996_g1_i2|m.62759	58.01	13	2	2	20188
c300194_g1_i8|m.145811	57.61	33	2	2	12506
c300194_g1_i10|m.145812	57.61	33	2	2	12506
c288601_g1_i1|m.92933	46.32	9	2	2	24056
c299852_g1_i7|m.143860	42.01	9	2	2	26293
c299852_g1_i2|m.143854	42.01	9	2	2	27157
c299852_g1_i6|m.143859	42.01	7	2	2	35895
c299852_g1_i9|m.143863	42.01	7	2	2	35898
c299852_g1_i4|m.143858	42.01	6	2	2	41472
c303593_g1_i6|m.165659	36.11	8	1	1	20020
c303593_g1_i9|m.165660	36.11	7	1	1	23423
c303593_g1_i1|m.165654	36.11	6	1	1	25601
tr|G3MP31|G3MP31_9ACAR	30.14	5	1	1	24541
tr|G3MSN9|G3MSN9_9ACAR	29.55	3	1	1	42594
tr|G3MMJ8|G3MMJ8_9ACAR	27.75	4	1	1	26382
tr|G3MS97|G3MS97_9ACAR	27.75	4	1	1	26324
tr|G3MSE2|G3MSE2_9ACAR	27.75	4	1	1	26303
tr|G3MSC2|G3MSC2_9ACAR	27.75	4	1	1	27528
tr|G3MHH1|G3MHH1_9ACAR	26.6	3	1	1	30204
tr|G3MHH3|G3MHH3_9ACAR	26.6	3	1	1	30680
c342002_g1_i1|m.249276	24.69	9	1	1	11248
tr|T1KZX8|T1KZX8_TETUR	22.94	0	1	1	223346
tr|T1KT05|T1KT05_TETUR	22.58	0	1	1	298590
tr|G3MFQ1|G3MFQ1_9ACAR	20.22	1	1	1	69963
tr|T1KE55|T1KE55_TETUR	238.02	74	24	0	41854
tr|A0A023FIS9|A0A023FIS9_9ACAR	108.11	40	6	5	28075
tr|A0A023GGR3|A0A023GGR3_9ACAR	108.11	40	6	5	28075
tr|A0A023FVN8|A0A023FVN8_9ACAR	108.11	40	6	5	28075
c277307_g2_i1|m.65002	91.1	21	4	4	26421
c277307_g2_i2|m.65005	91.1	21	4	4	27411
